# Supplementary material for: Developing and Evaluating a Digital Pathology Platform for Veterinary Students: A Case Study in Romania
Source: Vet Sci. 2025 Aug 17;12(8):769. doi: 10.3390/vetsci12080769 (PMC12390312; doi:10.3390/vetsci12080769)
Supplement: Supplementary file 1 [file vetsci-12-00769-s001.zip]

Archive with 6 entries (6 files):
- S1.xlsx
- S2.xlsx
- S3.xlsx
- S4.xlsx
- S5a.xlsx
- S5b.xlsx
