# Supplementary material for: Developing and Evaluating a Digital Pathology Platform for Veterinary Students: A Case Study in Romania
Source: Vet Sci. 2025 Aug 17;12(8):769. doi: 10.3390/vetsci12080769 (PMC12390312; doi:10.3390/vetsci12080769)
Supplement: Supplementary file 1 [file vetsci-12-00769-s001.zip › S1.xlsx]

## Sheet: S1 - Responses#1 RO
TABLE S1: First Questionnaire Answers
Timestamp	Ce metode folosești pentru a te pregăti pentru testul de histopatologie?	În ce măsură este utilă și folosești pentru pregătirea testului de histopatologie cartea de lucrări practice?	În ce măsură sunt utile și folosești pentru pregătirea testului de histopatologie notițele proprii?	În ce măsură sunt utile și folosești pentru pregătirea testului de histopatologie desenele proprii?	În ce măsură este utilă și folosești pentru pregătirea testului de histopatologie revizuirea lamelor în afara programului, la microscop, în sala de lucrări?	În ce măsură ar fi utilă existența lamelor de histopatologie scanate și disponibile digital?
2024-12-16 09:36:46	Învăț din cartea de lucrări practice, Citesc notițele pe care le-am luat pe parcursul laboratorului, Învăț folosindu-mă de desenele făcute la laborator	5	5	5	5	5
2024-12-16 09:36:58	Învăț folosindu-mă de desenele făcute la laborator	3	3	4	4	5
2024-12-16 09:37:07	Învăț din cartea de lucrări practice, Citesc notițele pe care le-am luat pe parcursul laboratorului, Învăț folosindu-mă de desenele făcute la laborator	3	3	1	5	5
2024-12-16 09:37:11	Învăț din cartea de lucrări practice, Învăț folosindu-mă de desenele făcute la laborator	4	2	4	1	5
2024-12-16 09:37:13	Învăț din cartea de lucrări practice, Citesc notițele pe care le-am luat pe parcursul laboratorului, Învăț folosindu-mă de desenele făcute la laborator	4	5	3	4	5
2024-12-16 09:37:15	Învăț din cartea de lucrări practice, Citesc notițele pe care le-am luat pe parcursul laboratorului, Învăț folosindu-mă de desenele făcute la laborator	5	5	5	3	5
2024-12-16 09:37:24	Învăț folosindu-mă de desenele făcute la laborator,	2	5	5	5	5
2024-12-16 09:37:25	Învăț din cartea de lucrări practice, Învăț folosindu-mă de desenele făcute la laborator	4	3	2	4	5
2024-12-16 09:37:27	Învăț din cartea de lucrări practice	4	4	1	1	5
2024-12-16 09:37:28	Citesc notițele pe care le-am luat pe parcursul laboratorului	1	3	1	1	5
2024-12-16 09:37:33	Învăț din cartea de lucrări practice	4	3	2	4	5
2024-12-16 09:37:38	Învăț din cartea de lucrări practice	5	2	1	1	5
2024-12-16 09:37:43	Citesc notițele pe care le-am luat pe parcursul laboratorului	3	3	3	1	5
2024-12-16 09:37:44	Citesc notițele pe care le-am luat pe parcursul laboratorului	2	5	2	4	5
2024-12-16 09:37:45	Citesc notițele pe care le-am luat pe parcursul laboratorului	2	4	2	3	5
2024-12-16 09:37:45	Învăț din cartea de lucrări practice, Citesc notițele pe care le-am luat pe parcursul laboratorului, Învăț folosindu-mă de desenele făcute la laborator	4	3	4	1	5
2024-12-16 09:37:45	Învăț din cartea de lucrări practice, Citesc notițele pe care le-am luat pe parcursul laboratorului, Învăț folosindu-mă de desenele făcute la laborator	4	5	5	5	5
2024-12-16 09:37:47	Învăț din cartea de lucrări practice, Învăț folosindu-mă de desenele făcute la laborator, Vin să mă uit pe lame în afara programului	5	2	4	5	5
2024-12-16 09:37:50	Citesc notițele pe care le-am luat pe parcursul laboratorului, Învăț folosindu-mă de desenele făcute la laborator	4	5	5	2	5
2024-12-16 09:37:55	Învăț din cartea de lucrări practice, Citesc notițele pe care le-am luat pe parcursul laboratorului, Învăț folosindu-mă de desenele făcute la laborator	2	1	1	5	5
2024-12-16 09:37:58	Fac propriile notite din carte / lp	2	5	1	1	1
2024-12-16 09:38:00	Învăț din cartea de lucrări practice	4	2	3	2	5
2024-12-16 09:38:03	Învăț din cartea de lucrări practice, Citesc notițele pe care le-am luat pe parcursul laboratorului, Învăț folosindu-mă de desenele făcute la laborator	3	4	5	2	5
2024-12-16 09:38:07	Învăț din cartea de lucrări practice, Vin să mă uit pe lame în afara programului	5	1	1	4	5
2024-12-16 09:38:10	Învăț din cartea de lucrări practice, Vin să mă uit pe lame în afara programului	4	3	3	5	5
2024-12-16 09:38:13	Citesc notițele pe care le-am luat pe parcursul laboratorului	3	4	1	3	5
2024-12-16 09:38:14	Învăț din cartea de lucrări practice	4	3	3	2	5
2024-12-16 09:38:15	Învăț din cartea de lucrări practice, Ma uit pe pozele facute la microscop (nu stiam ca exista posibilitatea de a revizui lamele in afara programului)	5	2	1	1	5
2024-12-16 09:38:18	Citesc notițele pe care le-am luat pe parcursul laboratorului	4	5	4	5	5
2024-12-16 09:38:18	Învăț din cartea de lucrări practice, Citesc notițele pe care le-am luat pe parcursul laboratorului, Vin să mă uit pe lame în afara programului	2	1	2	5	5
2024-12-16 09:38:24	Învăț din cartea de lucrări practice, Citesc notițele pe care le-am luat pe parcursul laboratorului, Învăț folosindu-mă de desenele făcute la laborator	5	4	5	5	5
2024-12-16 09:38:31	Învăț din cartea de lucrări practice, Citesc notițele pe care le-am luat pe parcursul laboratorului	3	5	2	5	5
2024-12-16 09:38:31	Citesc notițele pe care le-am luat pe parcursul laboratorului, Învăț folosindu-mă de desenele făcute la laborator	4	3	3	4	5
2024-12-16 09:38:33	Învăț din cartea de lucrări practice, Citesc notițele pe care le-am luat pe parcursul laboratorului	5	4	3	1	5
2024-12-16 09:38:36	Citesc notițele pe care le-am luat pe parcursul laboratorului, Vin să mă uit pe lame în afara programului	3	5	3	5	5
2024-12-16 09:38:38	Învăț din cartea de lucrări practice, Învăț folosindu-mă de desenele făcute la laborator, Ma uit pe pozele făcute la lame	3	2	2	4	5
2024-12-16 09:38:42	Învăț din cartea de lucrări practice, Citesc notițele pe care le-am luat pe parcursul laboratorului, Învăț folosindu-mă de desenele făcute la laborator	3	4	5	1	5
2024-12-16 09:38:43	Învăț din cartea de lucrări practice, Citesc notițele pe care le-am luat pe parcursul laboratorului, Învăț folosindu-mă de desenele făcute la laborator, Vin să mă uit pe lame în afara programului	4	5	4	5	5
2024-12-16 09:38:47	Învăț din cartea de lucrări practice, Citesc notițele pe care le-am luat pe parcursul laboratorului, Învăț folosindu-mă de desenele făcute la laborator, Vin să mă uit pe lame în afara programului	3	5	3	2	5
2024-12-16 09:38:52	Învăț din cartea de lucrări practice	5	3	2	4	5
2024-12-16 09:38:56	Învăț din cartea de lucrări practice, Citesc notițele pe care le-am luat pe parcursul laboratorului	3	3	3	3	3
2024-12-16 09:38:56	Învăț din cartea de lucrări practice, Citesc notițele pe care le-am luat pe parcursul laboratorului	5	3	1	4	5
2024-12-16 09:38:56	Învăț din cartea de lucrări practice, Citesc notițele pe care le-am luat pe parcursul laboratorului	5	4	4	1	5
2024-12-16 09:38:57	Citesc notițele pe care le-am luat pe parcursul laboratorului, Învăț folosindu-mă de desenele făcute la laborator	3	5	4	2	5
2024-12-16 09:38:58	Învăț din cartea de lucrări practice, Învăț folosindu-mă de desenele făcute la laborator	5	4	4	5	5
2024-12-16 09:39:01	Învăț din cartea de lucrări practice	5	2	3	1	5
2024-12-16 09:39:01	Învăț din cartea de lucrări practice, Citesc notițele pe care le-am luat pe parcursul laboratorului, Învăț folosindu-mă de desenele făcute la laborator	4	5	3	1	5
2024-12-16 09:39:04	Învăț din cartea de lucrări practice	1	3	3	4	5
2024-12-16 09:39:06	Învăț din cartea de lucrări practice, Citesc notițele pe care le-am luat pe parcursul laboratorului, Învăț folosindu-mă de desenele făcute la laborator	4	4	5	3	5
2024-12-16 09:39:13	Învăț din cartea de lucrări practice, Citesc notițele pe care le-am luat pe parcursul laboratorului, Vin să mă uit pe lame în afara programului	5	4	4	5	5
2024-12-16 09:39:18	Citesc notițele pe care le-am luat pe parcursul laboratorului, Învăț folosindu-mă de desenele făcute la laborator	3	3	4	2	4
2024-12-16 09:39:21	Învăț din cartea de lucrări practice, Învăț folosindu-mă de desenele făcute la laborator, Vin să mă uit pe lame în afara programului	3	4	4	5	5
2024-12-16 09:39:28	Învăț din cartea de lucrări practice, Citesc notițele pe care le-am luat pe parcursul laboratorului, Învăț folosindu-mă de desenele făcute la laborator, Vin să mă uit pe lame în afara programului	5	5	3	5	5
2024-12-16 09:39:52	Folosind materialele în format digital	3	1	4	4	5
2024-12-16 09:39:53	Învăț din cartea de lucrări practice, Citesc notițele pe care le-am luat pe parcursul laboratorului	2	4	1	1	5
2024-12-16 09:40:00	Învăț din cartea de lucrări practice	5	5	5	5	5
2024-12-16 09:40:06	Învăț din cartea de lucrări practice, Citesc notițele pe care le-am luat pe parcursul laboratorului, Învăț folosindu-mă de desenele făcute la laborator	3	3	4	5	5
2024-12-16 09:40:07	Citesc notițele pe care le-am luat pe parcursul laboratorului, Învăț folosindu-mă de desenele făcute la laborator	5	5	5	5	5
2024-12-16 09:40:10	Învăț din cartea de lucrări practice, Citesc notițele pe care le-am luat pe parcursul laboratorului, Învăț folosindu-mă de desenele făcute la laborator, Vin să mă uit pe lame în afara programului, Mi-as dori sa pot veni sa ma uit pe lame in afara programului. Am inteles ca deocamdata nu este posibil, dar vom primi pozele după lame. Daca acest lucru nu este posibil, v-as ruga din suflet sa organiz…	5	5	4	5	5
2024-12-16 09:40:35	Învăț din cartea de lucrări practice, Citesc notițele pe care le-am luat pe parcursul laboratorului	5	3	1	2	5
2024-12-16 09:40:40	Învăț din cartea de lucrări practice, Citesc notițele pe care le-am luat pe parcursul laboratorului	3	5	2	4	5
2024-12-16 09:40:41	Citesc notițele pe care le-am luat pe parcursul laboratorului	2	5	2	1	5
2024-12-16 09:41:09	Citesc notițele pe care le-am luat pe parcursul laboratorului, Învăț folosindu-mă de desenele făcute la laborator	2	2	2	2	5
2024-12-16 09:41:10	Învăț din cartea de lucrări practice, Citesc notițele pe care le-am luat pe parcursul laboratorului, Învăț folosindu-mă de desenele făcute la laborator	2	3	3	5	5
2024-12-16 09:41:26	Citesc notițele pe care le-am luat pe parcursul laboratorului, Învăț folosindu-mă de desenele făcute la laborator	3	5	5	5	5
2024-12-16 09:42:04	Învăț din cartea de lucrări practice, Citesc notițele pe care le-am luat pe parcursul laboratorului, Învăț folosindu-mă de desenele făcute la laborator	5	5	4	5	5
2024-12-16 09:42:27	Citesc notițele pe care le-am luat pe parcursul laboratorului	2	5	1	1	5
2024-12-16 09:43:49	Învăț din cartea de lucrări practice, Citesc notițele pe care le-am luat pe parcursul laboratorului, Vin să mă uit pe lame în afara programului	3	1	1	5	5
2024-12-16 09:44:01	Învăț din cartea de lucrări practice, Citesc notițele pe care le-am luat pe parcursul laboratorului, Învăț folosindu-mă de desenele făcute la laborator	5	5	5	2	5
2024-12-16 09:44:11	Vin să mă uit pe lame în afara programului	3	2	1	5	5
2024-12-16 09:44:19	Vin să mă uit pe lame în afara programului	3	3	2	4	5
2024-12-16 09:44:33	Citesc notițele pe care le-am luat pe parcursul laboratorului, Învăț folosindu-mă de desenele făcute la laborator, Vin să mă uit pe lame în afara programului	4	5	5	2	5
2024-12-16 09:45:20	Învăț din cartea de lucrări practice, Învăț folosindu-mă de desenele făcute la laborator	3	4	2	3	5
2024-12-16 09:45:52	Învăț din cartea de lucrări practice, Învăț folosindu-mă de desenele făcute la laborator	3	2	2	2	4
2024-12-16 09:46:13	Învăț din cartea de lucrări practice, Citesc notițele pe care le-am luat pe parcursul laboratorului	3	4	1	5	5
2024-12-16 09:46:35	Învăț din cartea de lucrări practice, Vin să mă uit pe lame în afara programului	5	3	3	5	5
2024-12-16 09:46:52	Învăț din cartea de lucrări practice	5	3	1	3	5
2024-12-16 09:47:16	Învăț din cartea de lucrări practice, Citesc notițele pe care le-am luat pe parcursul laboratorului, Învăț folosindu-mă de desenele făcute la laborator	5	5	2	1	5
2024-12-16 09:47:41	Învăț din cartea de lucrări practice, Citesc notițele pe care le-am luat pe parcursul laboratorului, Învăț folosindu-mă de desenele făcute la laborator	3	3	3	2	5
2024-12-16 09:48:23	Citesc notițele pe care le-am luat pe parcursul laboratorului, Învăț folosindu-mă de desenele făcute la laborator	2	5	5	3	5
2024-12-16 09:48:52	Învăț din cartea de lucrări practice	3	2	3	1	5
2024-12-16 09:49:55	Învăț din cartea de lucrări practice, Citesc notițele pe care le-am luat pe parcursul laboratorului, Învăț folosindu-mă de desenele făcute la laborator	4	3	3	4	5
2024-12-16 09:51:01	Învăț din cartea de lucrări practice, Citesc notițele pe care le-am luat pe parcursul laboratorului, Învăț folosindu-mă de desenele făcute la laborator	5	4	4	4	5
2024-12-16 09:51:05	Învăț din cartea de lucrări practice, Vin să mă uit pe lame în afara programului	3	2	2	2	5
2024-12-16 09:51:13	Citesc notițele pe care le-am luat pe parcursul laboratorului, Învăț folosindu-mă de desenele făcute la laborator	2	3	2	5	5
2024-12-16 09:51:14	Învăț din cartea de lucrări practice, Citesc notițele pe care le-am luat pe parcursul laboratorului, Învăț folosindu-mă de desenele făcute la laborator	5	5	3	5	5
2024-12-16 09:51:25	Învăț din cartea de lucrări practice, Citesc notițele pe care le-am luat pe parcursul laboratorului	4	5	3	5	5
2024-12-16 09:52:04	Învăț din cartea de lucrări practice	5	5	1	1	5
2024-12-16 09:52:12	Învăț din cartea de lucrări practice, Citesc notițele pe care le-am luat pe parcursul laboratorului, Învăț folosindu-mă de desenele făcute la laborator	5	5	5	4	5
2024-12-16 09:52:57	Învăț din cartea de lucrări practice, Citesc notițele pe care le-am luat pe parcursul laboratorului, Învăț folosindu-mă de desenele făcute la laborator	3	4	5	5	5
2024-12-16 09:53:13	Învăț din cartea de lucrări practice	1	5	1	5	5
2024-12-16 09:55:49	Învăț din cartea de lucrări practice, Citesc notițele pe care le-am luat pe parcursul laboratorului, Învăț folosindu-mă de desenele făcute la laborator	5	5	5	4	5
2024-12-16 09:55:54	Învăț din cartea de lucrări practice, Citesc notițele pe care le-am luat pe parcursul laboratorului	5	4	2	3	5
2024-12-16 09:56:22	Învăț din cartea de lucrări practice, Citesc notițele pe care le-am luat pe parcursul laboratorului, Vin să mă uit pe lame în afara programului	5	5	3	5	5
2024-12-16 09:56:34	Învăț din cartea de lucrări practice, Citesc notițele pe care le-am luat pe parcursul laboratorului, Învăț folosindu-mă de desenele făcute la laborator	4	4	3	3	5
2024-12-16 09:58:26	Învăț din cartea de lucrări practice, Citesc notițele pe care le-am luat pe parcursul laboratorului	5	5	1	5	5
2024-12-16 09:58:29	Învăț din cartea de lucrări practice, Citesc notițele pe care le-am luat pe parcursul laboratorului, Vin să mă uit pe lame în afara programului	2	3	2	3	5
2024-12-16 09:58:56	Învăț din cartea de lucrări practice	3	3	2	5	5
2024-12-16 10:00:05	Învăț din cartea de lucrări practice, Citesc notițele pe care le-am luat pe parcursul laboratorului, Vin să mă uit pe lame în afara programului	5	3	4	5	5
2024-12-16 10:02:24	Învăț din cartea de lucrări practice, Citesc notițele pe care le-am luat pe parcursul laboratorului	5	5	3	5	5
2024-12-16 10:03:16	Învăț din cartea de lucrări practice, Citesc notițele pe care le-am luat pe parcursul laboratorului	5	5	3	5	5
2024-12-16 10:03:18	Învăț din cartea de lucrări practice	4	3	2	4	5
2024-12-16 10:03:21	Învăț din cartea de lucrări practice, Învăț folosindu-mă de desenele făcute la laborator, Vin să mă uit pe lame în afara programului	4	2	5	5	5
2024-12-16 10:04:31	Învăț din cartea de lucrări practice, Citesc notițele pe care le-am luat pe parcursul laboratorului, Învăț folosindu-mă de desenele făcute la laborator	5	4	3	4	5
2024-12-16 10:07:50	Învăț din cartea de lucrări practice	3	4	2	4	5
2024-12-16 10:11:02	Învăț din cartea de lucrări practice	5	3	2	4	5
2024-12-16 10:12:44	Învăț din cartea de lucrări practice, Citesc notițele pe care le-am luat pe parcursul laboratorului, Învăț folosindu-mă de desenele făcute la laborator	5	5	5	5	5
2024-12-16 10:12:58	Învăț din cartea de lucrări practice, Citesc notițele pe care le-am luat pe parcursul laboratorului, Învăț folosindu-mă de desenele făcute la laborator	5	4	2	5	5
2024-12-16 10:13:01	Învăț din cartea de lucrări practice, Citesc notițele pe care le-am luat pe parcursul laboratorului	4	5	4	5	5
2024-12-16 10:13:24	Citesc notițele pe care le-am luat pe parcursul laboratorului, Notitele colegilor	2	1	1	3	5
2024-12-16 10:13:29	Învăț din cartea de lucrări practice, Citesc notițele pe care le-am luat pe parcursul laboratorului, Învăț folosindu-mă de desenele făcute la laborator, Scheme facute de mine din cartea de laborator, din lp	5	5	5	3	5
2024-12-16 10:14:23	Citesc notițele pe care le-am luat pe parcursul laboratorului, Învăț folosindu-mă de desenele făcute la laborator	3	5	3	5	5
2024-12-16 10:14:32	Învăț din cartea de lucrări practice, Citesc notițele pe care le-am luat pe parcursul laboratorului	5	5	3	5	5
2024-12-16 10:15:50	Învăț din cartea de lucrări practice, Citesc notițele pe care le-am luat pe parcursul laboratorului	4	5	3	3	5
2024-12-16 10:15:53	Învăț din cartea de lucrări practice, Învăț folosindu-mă de desenele făcute la laborator	4	2	4	1	5
2024-12-16 10:19:26	Învăț din cartea de lucrări practice, Citesc notițele pe care le-am luat pe parcursul laboratorului, Învăț folosindu-mă de desenele făcute la laborator	5	5	5	5	5
2024-12-16 10:25:00	Învăț din cartea de lucrări practice, Citesc notițele pe care le-am luat pe parcursul laboratorului	5	4	2	2	5
2024-12-16 10:29:35	Învăț din cartea de lucrări practice, Învăț folosindu-mă de desenele făcute la laborator	4	4	4	3	5
2024-12-16 10:32:31	Învăț din cartea de lucrări practice, Citesc notițele pe care le-am luat pe parcursul laboratorului, Vin să mă uit pe lame în afara programului	5	3	3	5	5
2024-12-16 10:39:29	Învăț din cartea de lucrări practice, Vin să mă uit pe lame în afara programului	4	2	2	5	4
2024-12-16 10:45:20	Învăț din cartea de lucrări practice, Învăț folosindu-mă de desenele făcute la laborator	4	2	3	1	5
2024-12-16 10:47:00	Învăț din cartea de lucrări practice, Învăț folosindu-mă de desenele făcute la laborator	5	1	5	5	5
2024-12-16 11:01:34	Învăț din cartea de lucrări practice, Citesc notițele pe care le-am luat pe parcursul laboratorului	5	5	4	4	5
2024-12-16 11:06:59	Învăț din cartea de lucrări practice	5	2	4	2	5
2024-12-16 11:07:04	Învăț din cartea de lucrări practice	3	3	3	5	5
2024-12-16 11:08:10	Învăț din cartea de lucrări practice, Citesc notițele pe care le-am luat pe parcursul laboratorului	5	5	1	5	5
2024-12-16 11:09:24	Vin să mă uit pe lame în afara programului, In principiu cel mai corect ar fi sa venim sa ne uitam pe lame. Desnele nu cred ca ne vor ajuta foarte mult.	3	1	3	5	5
2024-12-16 11:12:14	Învăț din cartea de lucrări practice, Citesc notițele pe care le-am luat pe parcursul laboratorului, Învăț folosindu-mă de desenele făcute la laborator	4	4	4	4	5
2024-12-16 11:13:03	Învăț din cartea de lucrări practice, Învăț folosindu-mă de desenele făcute la laborator	4	3	5	3	5
2024-12-16 11:20:24	Învăț din cartea de lucrări practice, Citesc notițele pe care le-am luat pe parcursul laboratorului, Învăț folosindu-mă de desenele făcute la laborator	3	4	5	5	5
2024-12-16 11:20:26	Învăț din cartea de lucrări practice, Citesc notițele pe care le-am luat pe parcursul laboratorului	5	5	3	4	5
2024-12-16 11:20:27	Învăț din cartea de lucrări practice, Citesc notițele pe care le-am luat pe parcursul laboratorului	5	5	2	3	5
2024-12-16 11:20:33	Învăț din cartea de lucrări practice, Învăț folosindu-mă de desenele făcute la laborator	5	4	3	2	5
2024-12-16 11:20:34	Învăț din cartea de lucrări practice, Citesc notițele pe care le-am luat pe parcursul laboratorului, Învăț folosindu-mă de desenele făcute la laborator	5	5	3	4	5
2024-12-16 11:20:37	Învăț din cartea de lucrări practice	5	2	3	3	5
2024-12-16 11:20:37	Învăț din cartea de lucrări practice, Citesc notițele pe care le-am luat pe parcursul laboratorului, Învăț folosindu-mă de desenele făcute la laborator	5	5	4	5	5
2024-12-16 11:20:42	Învăț din cartea de lucrări practice, Citesc notițele pe care le-am luat pe parcursul laboratorului	4	3	1	1	5
2024-12-16 11:20:44	Citesc notițele pe care le-am luat pe parcursul laboratorului, Învăț folosindu-mă de desenele făcute la laborator	3	5	5	3	5
2024-12-16 11:20:46	Învăț din cartea de lucrări practice	5	2	3	2	5
2024-12-16 11:20:52	Învăț din cartea de lucrări practice	5	5	3	1	5
2024-12-16 11:21:02	Învăț din cartea de lucrări practice, Citesc notițele pe care le-am luat pe parcursul laboratorului	5	4	2	1	5
2024-12-16 11:21:08	Citesc notițele pe care le-am luat pe parcursul laboratorului, Învăț folosindu-mă de desenele făcute la laborator	5	4	1	1	5
2024-12-16 11:22:05	Învăț din cartea de lucrări practice	5	5	4	1	5
2024-12-16 12:05:55	Învăț din cartea de lucrări practice	5	3	3	5	5
2024-12-16 13:23:53	Învăț din cartea de lucrări practice	4	2	1	3	5
2024-12-16 13:24:00	Învăț din cartea de lucrări practice, Învăț folosindu-mă de desenele făcute la laborator	5	4	3	3	5
2024-12-16 13:39:39	Învăț din cartea de lucrări practice, Citesc notițele pe care le-am luat pe parcursul laboratorului, Învăț folosindu-mă de desenele făcute la laborator	5	5	5	1	5
2024-12-16 14:10:26	Învăț din cartea de lucrări practice	4	1	3	1	5
2024-12-16 14:25:10	Învăț din cartea de lucrări practice	5	1	1	5	5
2024-12-16 14:25:49	Învăț din cartea de lucrări practice	5	3	3	4	5
2024-12-16 14:25:56	Învăț din cartea de lucrări practice	1	4	2	3	5
2024-12-16 14:26:01	Învăț din cartea de lucrări practice, Citesc notițele pe care le-am luat pe parcursul laboratorului, Învăț folosindu-mă de desenele făcute la laborator	5	5	5	5	5
2024-12-16 14:26:23	Citesc notițele pe care le-am luat pe parcursul laboratorului	3	4	3	1	5
2024-12-16 14:26:26	Învăț din cartea de lucrări practice	4	2	1	2	5
2024-12-16 14:27:55	Învăț din cartea de lucrări practice, Citesc notițele pe care le-am luat pe parcursul laboratorului, Învăț folosindu-mă de desenele făcute la laborator	2	3	4	2	5
2024-12-16 14:28:23	Învăț din cartea de lucrări practice	5	3	2	1	5
2024-12-16 14:49:23	Învăț folosindu-mă de desenele făcute la laborator	1	1	1	5	5
2024-12-16 15:01:41	Învăț din cartea de lucrări practice, Învăț folosindu-mă de desenele făcute la laborator, Vin să mă uit pe lame în afara programului	3	4	5	5	5
2024-12-16 17:07:55	Învăț din cartea de lucrări practice, Citesc notițele pe care le-am luat pe parcursul laboratorului, Învăț folosindu-mă de desenele făcute la laborator	3	3	2	5	5
2024-12-16 17:08:05	Învăț din cartea de lucrări practice, Citesc notițele pe care le-am luat pe parcursul laboratorului	5	5	3	1	5
2024-12-16 17:08:08	Învăț din cartea de lucrări practice, Citesc notițele pe care le-am luat pe parcursul laboratorului	2	3	4	3	5
2024-12-16 17:08:14	Învăț din cartea de lucrări practice, Citesc notițele pe care le-am luat pe parcursul laboratorului, Învăț folosindu-mă de desenele făcute la laborator	5	4	4	3	5
2024-12-16 17:08:21	Învăț din cartea de lucrări practice, Citesc notițele pe care le-am luat pe parcursul laboratorului	4	3	1	5	5
2024-12-16 17:08:21	Învăț din cartea de lucrări practice, Citesc notițele pe care le-am luat pe parcursul laboratorului, Învăț folosindu-mă de desenele făcute la laborator	5	3	3	5	5
2024-12-16 17:09:08	Învăț din cartea de lucrări practice	5	2	2	3	5
2024-12-16 17:09:10	Învăț din cartea de lucrări practice, Citesc notițele pe care le-am luat pe parcursul laboratorului, Învăț folosindu-mă de desenele făcute la laborator	5	3	3	1	5
2024-12-16 17:09:25	Învăț din cartea de lucrări practice, Citesc notițele pe care le-am luat pe parcursul laboratorului	5	5	4	5	5
2024-12-16 17:09:30	Învăț din cartea de lucrări practice, Învăț folosindu-mă de desenele făcute la laborator	4	5	3	5	5
2024-12-16 17:09:58	Învăț din cartea de lucrări practice	4	5	1	3	4
2024-12-16 17:10:22	Învăț din cartea de lucrări practice, Citesc notițele pe care le-am luat pe parcursul laboratorului, Învăț folosindu-mă de desenele făcute la laborator	4	2	2	4	5
2024-12-16 18:06:53	Învăț din cartea de lucrări practice, Vin să mă uit pe lame în afara programului	4	3	1	4	5
2024-12-16 19:23:16	Învăț din cartea de lucrări practice, Citesc notițele pe care le-am luat pe parcursul laboratorului	5	5	3	5	5
2024-12-16 19:23:35	Învăț din cartea de lucrări practice, Citesc notițele pe care le-am luat pe parcursul laboratorului, Învăț folosindu-mă de desenele făcute la laborator	4	4	4	5	5
2024-12-16 19:24:21	poze si teorie	4	4	3	3	5
2024-12-16 19:24:47	Învăț din cartea de lucrări practice, Atlase	4	5	5	5	5
2024-12-16 19:26:55	Învăț din cartea de lucrări practice, Citesc notițele pe care le-am luat pe parcursul laboratorului, Învăț folosindu-mă de desenele făcute la laborator	4	5	3	5	5
2024-12-16 19:32:46	Învăț din cartea de lucrări practice, Vin să mă uit pe lame în afara programului	4	2	3	5	5
2024-12-16 19:42:17	Învăț din cartea de lucrări practice, Învăț folosindu-mă de desenele făcute la laborator, Vin să mă uit pe lame în afara programului	4	3	3	5	5
2024-12-16 20:02:03	Învăț din cartea de lucrări practice, Citesc notițele pe care le-am luat pe parcursul laboratorului, Învăț folosindu-mă de desenele făcute la laborator	5	5	4	4	5
2024-12-16 20:48:43	Învăț din cartea de lucrări practice, Citesc notițele pe care le-am luat pe parcursul laboratorului, Învăț folosindu-mă de desenele făcute la laborator, Vin să mă uit pe lame în afara programului	4	2	4	5	5
2024-12-17 09:52:13	Învăț din cartea de lucrări practice, Citesc notițele pe care le-am luat pe parcursul laboratorului, Învăț folosindu-mă de desenele făcute la laborator	4	3	2	4	5
2024-12-17 11:54:04	Învăț din cartea de lucrări practice, Învăț folosindu-mă de desenele făcute la laborator, Vin să mă uit pe lame în afara programului	5	3	2	5	5
2024-12-17 12:08:14	Învăț din cartea de lucrări practice, Citesc notițele pe care le-am luat pe parcursul laboratorului, Învăț folosindu-mă de desenele făcute la laborator	5	5	5	5	5
2024-12-17 12:08:42	Învăț din cartea de lucrări practice, Citesc notițele pe care le-am luat pe parcursul laboratorului, Vin să mă uit pe lame în afara programului	5	5	3	5	5
2024-12-17 12:09:03	Învăț din cartea de lucrări practice, Citesc notițele pe care le-am luat pe parcursul laboratorului	2	2	2	5	5
2024-12-17 12:09:49	Învăț din cartea de lucrări practice, Citesc notițele pe care le-am luat pe parcursul laboratorului, Învăț folosindu-mă de desenele făcute la laborator	5	5	5	5	5
2024-12-17 12:09:53	Învăț din cartea de lucrări practice, Citesc notițele pe care le-am luat pe parcursul laboratorului, Învăț folosindu-mă de desenele făcute la laborator	5	5	3	4	5
2024-12-17 15:53:33	Învăț din cartea de lucrări practice, Citesc notițele pe care le-am luat pe parcursul laboratorului, Învăț folosindu-mă de desenele făcute la laborator, Vin să mă uit pe lame în afara programului	3	1	3	2	5
2024-12-17 17:29:19	Învăț din cartea de lucrări practice	3	1	3	1	5
2024-12-17 17:31:28	Învăț din cartea de lucrări practice	2	1	3	1	5
2024-12-17 22:18:47	Învăț din cartea de lucrări practice, Citesc notițele pe care le-am luat pe parcursul laboratorului, Învăț folosindu-mă de desenele făcute la laborator, Vin să mă uit pe lame în afara programului	4	4	3	5	5
2024-12-17 22:19:13	Învăț din cartea de lucrări practice, Citesc notițele pe care le-am luat pe parcursul laboratorului, Învăț folosindu-mă de desenele făcute la laborator, Vin să mă uit pe lame în afara programului	4	4	3	5	5
