# Supplementary material for: Developing and Evaluating a Digital Pathology Platform for Veterinary Students: A Case Study in Romania
Source: Vet Sci. 2025 Aug 17;12(8):769. doi: 10.3390/vetsci12080769 (PMC12390312; doi:10.3390/vetsci12080769)
Supplement: Supplementary file 1 [file vetsci-12-00769-s001.zip › S2.xlsx]

## Sheet: S2 - Responses#2 RO
TABLE S2: Second Questionnaire Answers
Timestamp	Esti student?	Anul de studiu	Ati accesat platforma pentru vizionarea lamelor digitale?	Cat de utilă considerați că a fost platforma, pe o scară de la 1 la 5?	Care sunt aspectele pozitive ale platformei? (De ce considerați că este bună?)	Cum credeți că ar putea fi îmbunătățită platforma?	Pe lângă platforma digitală, ce alte metode ați utilizat pentru pregătirea testului practic de histopatologie? (Selectați toate opțiunile aplicabile)	Ați utilizat metode de învățare similare cu platforma digitală și la alte discipline? Dacă da, specificați disciplinele.
2025-03-03 13:23:49	Da	III	Da	5	Putem invata aspectele specifice direct pe lama, le putem invata vizual, le putem compara	Printr-o mica legenda la fiecare leziune	Fotografii făcute cu telefonul la microscop	Din pacate, nu.
2025-03-03 13:23:56	Da	III	Da	5	Ma ajuta sa observ si sa inteleg mai bine detaliile	-	Caiet de desen/note personale, Carte de laborator, Fotografii făcute cu telefonul la microscop	Nu
2025-03-03 13:23:59	Da	III	Da	5	Pentru ca imi este mai usor sa le invat, daca le am in fata	Mi se pare destul de utila asa cum e, adica cu imaginile lamelor	Vizualizarea lamelor fizice în sala de lucrări practice, Caiet de desen/note personale, Carte de laborator, Fotografii făcute cu telefonul la microscop	Nu, doar la Anatomie Patologica
2025-03-03 13:24:00	Da	III	Da	5	poți să dai zoom foarte mult și se vede foarte clar, și ajută la memorat	poate dacă ar fii adăugate legende	Vizualizarea lamelor fizice în sala de lucrări practice, Caiet de desen/note personale, Fotografii făcute cu telefonul la microscop	nu
2025-03-03 13:24:53	Da	III	Da	5	Usor de utilizat	Nu stiu	Vizualizarea lamelor fizice în sala de lucrări practice, Caiet de desen/note personale, Carte de laborator, Fotografii făcute cu telefonul la microscop	Nu
2025-03-03 13:24:59	Da	III	Da	5	Foarte usor de folosit. Am putut vedea toate lamele foarte clar astfel reușind sa le invat si sa fac diferenta intre ele	Daca ar putea fi adaugate toate lamele posibile.	Caiet de desen/note personale, Carte de laborator, Fotografii făcute cu telefonul la microscop	Nu am mai vazut la alta disciplina
2025-03-03 13:25:14	Da	III	Da	5	Am de unde pot învăța mai clar	Adăugarea unor mini legende	Caiet de desen/note personale	Nu
2025-03-03 13:25:16	Da	III	Da	5	Le poti gasi mult mai usor	-	Caiet de desen/note personale, Fotografii făcute cu telefonul la microscop	Nu
2025-03-03 13:25:21	Da	III	Da	5	Pot vedea lamele în format digital și ajuta la eficientizarea modului de învățare	Consider ca ar putea fi încărcate și aspecte macroscopice	Fotografii făcute cu telefonul la microscop	Da
2025-03-03 13:25:21	Da	III	Da	5	Claritate foarte bună a lamelor	Prezența unei legende pentru a ne putea verifica sau ghida mai ușor în lama	Caiet de desen/note personale, Carte de laborator, Fotografii făcute cu telefonul la microscop	Nu
2025-03-03 13:26:12	Da	III	Da	5	Pozele foarte clare	-	Vizualizarea lamelor fizice în sala de lucrări practice, Caiet de desen/note personale	Nu
2025-03-03 13:26:15	Da	III	Da	5	Ofera oportunitatea de a putea vizualiza imaginea la microscop, lucru care este foarte util atunci cand invatam in paralel cu cartea	Ar putea ca pe langa lame si denumirea lor sa fie atasata o sinteza pentru fiecare in parte, unde sa se puncteze aspetele mai importante de retinut	Vizualizarea lamelor fizice în sala de lucrări practice, Caiet de desen/note personale, Carte de laborator, Fotografii făcute cu telefonul la microscop	Nu
2025-03-03 13:27:08	Da	III	Da	5	Putem sa ne luam mai mult timp pentru examinarea lamelor, mult mai utile decat pozele pe care le facem noi.	Este perfecta! Speram sa avem material si semestrul acesta	Vizualizarea lamelor fizice în sala de lucrări practice, Caiet de desen/note personale, Carte de laborator, Fotografii făcute cu telefonul la microscop	nu
2025-03-03 13:27:25	Da	III	Da	5	claritate mai buna decât la microscop . analiză mai buna de ansamblu a lamei . învățare mai facila și din orice loc cu internet ( nu doar din laborator )	să se încarce și laboratoarele sau pozele de la laborator pentru a facilita învățarea in timpul semestrului , nu doar in sesiune	Vizualizarea lamelor fizice în sala de lucrări practice, Caiet de desen/note personale, Carte de laborator, Fotografii făcute cu telefonul la microscop	Nu am folosit , dar mi-aș dori foarte mult deoarece m-a ajutat enorm la histopat
2025-03-03 13:27:54	Da	III	Da	5	Faptul că se putea focaliza așa mult,faptul că au fost în ordine și faptul că puteai sa dai fullscreen la fiecare lama că sa faci screenshot și după sa scrii pe ele	.	Caiet de desen/note personale, Carte de laborator, Fotografii făcute cu telefonul la microscop	Nu
2025-03-03 13:28:18	Da	III	Da	5	Sunt mai ușor de văzut	Să se adauge legende	Vizualizarea lamelor fizice în sala de lucrări practice, Fotografii făcute cu telefonul la microscop	Nu
2025-03-03 13:28:34	Da	III	Da	5	Accesibila oriunde, oricand. Usor de gasit informația	Informatii diverse pe langa lame	Caiet de desen/note personale, Carte de laborator	Etologie, parazitologie, anatomie, histologie
2025-03-03 13:28:35	Da	III	Da	5	Ajuta foarte mult la recapitulare	Sa se adauge obiectivele de la microscop x4, x10 etc	Caiet de desen/note personale, Carte de laborator, Fotografii făcute cu telefonul la microscop	Nu
2025-03-03 13:28:42	Da	III	Da	5	Este o modalitate foarte eficientă de a vizualiza lama mult mai în detaliu, si de a observa multe aspecte structurale fara a ne grabi. Totodată, oferă posibilitatea de a repeta lama ori de cate ori simtim nevoia, deoarece este foarte dificil sa intelegem o lama daca o vizualizam doar o data	Dupa parerea mea este foarte bine asa cum este	Vizualizarea lamelor fizice în sala de lucrări practice, Carte de laborator	Din pacate, nu
2025-03-03 13:28:57	Da	III	Da	5	Putem da zoom foarte mult si se vede totul clar de asemenea ne ajuta mult la invatat avand material in plus si la indemana	Este super!	Caiet de desen/note personale, Fotografii făcute cu telefonul la microscop	Nu
2025-03-03 13:30:24	Da	III	Da	5	reviziuirea la orice ora a materialului de studiu	se pot adauga cateva idei principale pt fiecare lama	Caiet de desen/note personale, Carte de laborator	din pacate nu, dar ar fi mega util.
2025-03-03 13:30:31	Da	III	Da	5	Pentru ca pot vizualiza imaginea extrem de aproape, sa vad toate detaliile lucru care nu reiese din pozele facute cu telefonul	Sa aiba si legenda	Vizualizarea lamelor fizice în sala de lucrări practice, Caiet de desen/note personale, Carte de laborator	Nu
2025-03-03 13:30:59	Da	III	Da	5	Claritatea lamelor, face studiul mai eficient	Mi s a parut perfect, nu cred ca trebuie imbunatatit ceva.	Caiet de desen/note personale, Carte de laborator, Fotografii făcute cu telefonul la microscop	Doar la anatomie, unde domnul dr Dumitrescu s-a ocupat sa filmeze lectiile.
2025-03-03 13:31:41	Da	III	Da	5	ne ajuta sa invatam mai bine	sa fie trimisa mai devreme	Vizualizarea lamelor fizice în sala de lucrări practice, Fotografii făcute cu telefonul la microscop	nu
2025-03-03 13:31:58	Da	III	Da	5	Minimizeaza aglomeratia ce ar fi putut aparea in cazul in care vizionam lamele in incinta facultatii, accesare rapida de oriunde	Sa fie marcate leziunile specifice cu cateva explicatii intr-o casuta alaturata pentru a fi siguri ca identificam ce trebuie pe lama	Vizualizarea lamelor fizice în sala de lucrări practice, Caiet de desen/note personale, Carte de laborator, Fotografii făcute cu telefonul la microscop	nu
2025-03-03 13:32:08	Da	III	Da	5	vizualizarea detaliilor pe care nu le am putut aprofunda la lucrarile practice, conexiunea unor informatii teoretice cu cele vizuale	adaugarea unor lame cu coloratii speciale	Vizualizarea lamelor fizice în sala de lucrări practice, Fotografii făcute cu telefonul la microscop	nu
2025-03-03 13:32:45	Da	III	Da	5	Este mult mai usor de invatat	Nu stiu	Caiet de desen/note personale, Carte de laborator, Fotografii făcute cu telefonul la microscop	Nu
2025-03-03 13:33:02	Da	III	Da	5	Avem acces la preparatele histologige din confortul casei, iar imaginile se vad mult mai bine fata de microscop	Sa primim si o legenda	Fotografii făcute cu telefonul la microscop	Nu
2025-03-03 13:35:27	Da	III	Da	5	Facilitează învățatul	Nu am nicio sugestie	Vizualizarea lamelor fizice în sala de lucrări practice, Caiet de desen/note personale, Carte de laborator, Fotografii făcute cu telefonul la microscop	Nu
2025-03-03 13:35:44	Da	III	Da	5	Pot vizualiza lamele cat consider ca este necesar, fara a fi presata de timp	Adaugarea unei legende	Vizualizarea lamelor fizice în sala de lucrări practice, Caiet de desen/note personale, Carte de laborator, Fotografii făcute cu telefonul la microscop	Am utilizat doar la Anatomie patologica
2025-03-03 13:36:11	Da	III	Da	5	Nu avem mereu timp sa ne uitam la lame in timpul laboratorului si ne este mult mai util sa le aprofundăm acasă	.	Vizualizarea lamelor fizice în sala de lucrări practice, Caiet de desen/note personale, Carte de laborator, Fotografii făcute cu telefonul la microscop	.
2025-03-03 13:39:43	Da	III	Da	5	Ne a ajutat sa identificam organele si aspectele lor histologice, mai ales pentru ca puteam da zoom si se vedeau foarte clar	Specificarea obiectivelor de la pentru a putea vizualiza imaginea ca la microscop (x5, x10 etc)	Vizualizarea lamelor fizice în sala de lucrări practice, Caiet de desen/note personale, Carte de laborator, Fotografii făcute cu telefonul la microscop	Nu
2025-03-03 13:40:22	Da	III	Da	5	Putem viziona microscopic lamele la o calitate foarte buna inclusiv acasă îmbunătățind experienta de invatare si intelegere a preparatelor histologice	O legenda care poate sa fie adăugată sau eliminata la nevoie in care sunt prezentate pe scurt elementele semnificative	Caiet de desen/note personale, Carte de laborator, Fotografii făcute cu telefonul la microscop	Nu
2025-03-03 13:41:46	Da	III	Da	5	Pot studia individual si sa pun accent pe detalii cat si diagnostic diferential.	Sa existe varietati ale aceleasi leziuni.	Vizualizarea lamelor fizice în sala de lucrări practice, Caiet de desen/note personale, Carte de laborator, Fotografii făcute cu telefonul la microscop	Anatomie
2025-03-03 13:46:54	Da	III	Da	5	Permite studiu materialelor in orice moment al zilei reprezentand un avantaj pentru studentii care nu pot sa participe in perioada organizata entru revizuirea materialelor	Prin informatii suplimentare despre materiale prezentate	Fotografii făcute cu telefonul la microscop	Din păcate nu, ar trebui implementarea unei astfel de platforme pentru toate disciplinele
2025-03-03 13:49:57	Da	III	Da	5	Pot vizualiza in detaliu lamele si sa inteleg mai bine	Mi se pare ok asa cum este	Caiet de desen/note personale, Carte de laborator, Fotografii făcute cu telefonul la microscop	Nu am utilizat metode de invatare similare
2025-03-03 13:52:45	Da	III	Da	5	Putem relua materia și vizualiza particularitățile pe lame	Adăugarea unei legende	Caiet de desen/note personale, Carte de laborator	Nu
2025-03-03 13:54:18	Da	III	Da	5	Pentru ca putem avea un mod de a invata modern si poti intelege exact ca si cum ai fi in fata unui microscop	Nu cred ca trebuie	Fotografii făcute cu telefonul la microscop	Nu
2025-03-03 13:56:52	Da	III	Da	5	Putem studia cu atentie toate elementele din campul microscopic, lucru pe care nu putem sa-l facem in timpul laboratorului, din lipsa de timp. Este minunat sa putem vizualiza lamele in paralel cu teoria.	Ar fi minunat sa existe si o legenda	Vizualizarea lamelor fizice în sala de lucrări practice, Caiet de desen/note personale, Carte de laborator, Fotografii făcute cu telefonul la microscop	-
2025-03-03 13:59:28	Da	III	Da	5	Ajută pentru învățat	Sincer, momentan nu știu	Vizualizarea lamelor fizice în sala de lucrări practice, Fotografii făcute cu telefonul la microscop	Am vizualizat
2025-03-03 14:02:40	Da	III	Da	5	Pe lamele scanate se pot observa mult mai multe detalii decât în poze	.	Carte de laborator	Nu
2025-03-03 14:14:52	Da	III	Da	5	Ma ajuta sa pot vizualiza toata lama	Mi se pare ca se blocheaza putin cand ies de pe lama si trebuie sa dau refresh la site	Caiet de desen/note personale, Carte de laborator, Fotografii făcute cu telefonul la microscop	Nu
2025-03-03 14:20:53	Da	III	Da	5	Claritatea imaginii mult mai buna decat captarea unei fotografii clasice, posibilitatea de a vedea in intregime lamele, cu diferite dimensiuni, imita virtual o examinare microscopica <3	Este foarte ok!	Vizualizarea lamelor fizice în sala de lucrări practice, Fotografii făcute cu telefonul la microscop	Nu
2025-03-03 14:27:13	Da	III	Da	5	Deoarece accesarea materialelor se poate face oricând , și facilitează procesul de învățare .	Prin adăugarea mai multor materiale necesare (cursuri , laboratoare )	Caiet de desen/note personale, Carte de laborator, Fotografii făcute cu telefonul la microscop	Nu
2025-03-03 14:29:33	Da	III	Da	5	Imagini mult mai clare și interactive ale lamelor, care completează perfect desenele făcute de noi in cadrul laboratorului	.	Vizualizarea lamelor fizice în sala de lucrări practice, Caiet de desen/note personale, Carte de laborator, Fotografii făcute cu telefonul la microscop	Nu
2025-03-03 14:34:51	Da	III	Da	5	Te poti uita la lame in timp ce inveti si din manualul de laborator	Pe langa lame sa fie pusa si legenda	Caiet de desen/note personale, Carte de laborator	Nu
2025-03-03 14:40:08	Da	III	Da	5	Merge foarte bine si pe telefon, poti sa dai zoom pana la literalmente limfocit, deci e super bună pe detalii, intuitiva	Nu am	Vizualizarea lamelor fizice în sala de lucrări practice, Caiet de desen/note personale, Carte de laborator, Fotografii făcute cu telefonul la microscop	Nu cred ca am avut ocazia
2025-03-03 14:53:08	Da	III	Da	5	Este mult mai utilă decât pozele deoarece o pot accesa oricând și pot vizualiza lama foarte clar și o pot analiza mai mult timp și în puncte diferite	La unele lame imaginea este blurată sau nu se încarcă în anumite porțiuni (cea cu carcinomul mamar se bloca destul de des în experiența mea).	Carte de laborator, Fotografii făcute cu telefonul la microscop, Alte cărți, poze, articole de pe internet PubMed, VetBooks	Nu am mai utilizat nimic asemănător
2025-03-03 15:07:07	Da	III	Da	5	Putem să vizualizam lamele	Să nu se mai blocheze	Caiet de desen/note personale, Fotografii făcute cu telefonul la microscop	Nu
2025-03-03 15:15:07	Da	III	Da	5	pentru revizualizarea lamelor după ce stăpânim teoria	este destul de utilă și asa	Caiet de desen/note personale, Carte de laborator	nu
2025-03-03 15:17:25	Da	III	Da	5	Imaginile sunt foarte clare, inclusiv la obiective foarte mari, se pot examina in detaliu până și lucruri pe care nu le-am văzut fizic la microscop	Nu consider că are nevoie de îmbunătățire	Vizualizarea lamelor fizice în sala de lucrări practice, Caiet de desen/note personale, Carte de laborator, Fotografii făcute cu telefonul la microscop	Nu metode oferite de către cadrele didactice, am făcut singura in wordwall pentru histologie chestionare cu pozele lamelor, la anatomie cu oasele etc.
2025-03-03 15:26:16	Da	III	Da	5	Ne ajuta in recunoasterea cu usurinta a lamelor in timpul colocviului	Este ok platforma	Vizualizarea lamelor fizice în sala de lucrări practice, Carte de laborator, Fotografii făcute cu telefonul la microscop	-
2025-03-03 15:39:51	Da	III	Da	5	putem obseva detalii la microscop si putem invata mult mai bine	setare pentru zoom cu un diverse obiective 4x,10x etc	Vizualizarea lamelor fizice în sala de lucrări practice, Fotografii făcute cu telefonul la microscop	nu
2025-03-03 17:20:47	Da	III	Da	5	Faptul ca mă pot uita ori de câte ori am nevoie și ca detaliile se văd extrem de clar	Să fie adăugate și informațiile esențiale pentru fiecare lamă, sfaturi pentru a recunoaște lama rapid etc	Carte de laborator	Nu
2025-03-03 21:53:58	Da	III	Da	5	Ne ajută foarte mult la învățat	.	Vizualizarea lamelor fizice în sala de lucrări practice, Caiet de desen/note personale, Carte de laborator, Fotografii făcute cu telefonul la microscop	Nu
2025-03-03 21:58:52	Da	III	Da	5	Consider ca ne oferă posibilitatea de a studia în ritmul nostru, având la îndemână ca material de studiu întotdeauna lamele digitale.	Eu deja am fost extrem se fericita ca exista, n am întâmpinat probleme și nu m-am gândit la îmbunătățiri, dar acum ca ma gândesc poate ar ajuta si lame explicate, cu săgeți, scris și poate pe straturi.	Carte de laborator, Fotografii făcute cu telefonul la microscop	Histologie
2025-03-03 22:10:13	Da	III	Da	5	M-au ajutat mult cu studiul știind ca nu ma voi putea întoarce sa le revăd iar în cărți, pozele nu sunt la fel de detaliate.	Prin adăugarea opțiunilor de a marii la aceeași dimensiune ca obiectivele microscoapelor	Vizualizarea lamelor fizice în sala de lucrări practice, Caiet de desen/note personale, Fotografii făcute cu telefonul la microscop	Nu
2025-03-03 22:13:32	Da	III	Da	5	putem viziona in detaliu lamele fara a fi presați de timp	cu o legendă	Carte de laborator, Fotografii făcute cu telefonul la microscop	nu
2025-03-03 22:15:52	Da	III	Da	5	Putem vizualiza lamele și astfel învățăm mai eficient	Mi se pare destul de îmbunătățită	Caiet de desen/note personale, Carte de laborator, Fotografii făcute cu telefonul la microscop	Nu
2025-03-03 22:36:00	Da	III	Da	5	Pentru ca ma pot uita pe lame oricand	Mai multe coloratii	Vizualizarea lamelor fizice în sala de lucrări practice, Caiet de desen/note personale, Carte de laborator, Fotografii făcute cu telefonul la microscop	Nu
2025-03-03 22:39:42	Da	III	Da	5	M a ajutat enorm să învăț	.	Vizualizarea lamelor fizice în sala de lucrări practice, Caiet de desen/note personale, Carte de laborator, Fotografii făcute cu telefonul la microscop	Nu
2025-03-03 22:54:48	Da	III	Da	5	Faptul ca putem da zoom si se vede clar si putem naviga	Eventual mai multe exemple pe fiecare lama	Carte de laborator, Fotografii făcute cu telefonul la microscop	Nu, la AP e singura
2025-03-04 07:25:27	Da	III	Da	5	Pentru ca putem vizualiza lamele oricând oriunde, astfel putând obține răspunsuri la nelămuririle noastre.	Să se face oarecum o legendă, unde să fie evidențiate punctele cheie.	Carte de laborator, Fotografii făcute cu telefonul la microscop	Nu, nu am utilizat o platformă asemănătoare la altă disciplină.
2025-03-04 10:15:44	Da	III	Da	5	faciliteaza modul in care intelegem lamele	ar fi destul de utile niste legende, am intelege mult mai bine ce trebuie sa cautam intr o lama avand in vedere nr foarte mare din acest semestru	Vizualizarea lamelor fizice în sala de lucrări practice, Caiet de desen/note personale, Fotografii făcute cu telefonul la microscop	nu
2025-03-04 10:20:03	Da	III	Da	5	Este foarte usor de inteles, pentru ca se poate mari foarte mult si ajuta la retinerea mai usoara a lamelor	Poate fi pusa legenda la fiecare lama, asta ar ajuta foarte mult	Caiet de desen/note personale, Carte de laborator, Fotografii făcute cu telefonul la microscop	Nu
2025-03-04 10:21:55	Da	III	Da	5	Putem accesa oricand lamele	Este ok	Carte de laborator	Nu
2025-03-04 10:22:13	Da	III	Da	5	Putem mari și vizualiza cum trebuie celulele	Cu nimic	Vizualizarea lamelor fizice în sala de lucrări practice, Caiet de desen/note personale, Carte de laborator, Fotografii făcute cu telefonul la microscop	Nu
2025-03-04 10:22:14	Da	III	Da	5	Ajutor enorm in invatare	Nu am idee	Carte de laborator, Fotografii făcute cu telefonul la microscop	Nu
2025-03-04 10:22:24	Da	III	Da	5	-	-	Vizualizarea lamelor fizice în sala de lucrări practice, Caiet de desen/note personale, Carte de laborator	-
2025-03-04 10:22:26	Da	III	Da	5	Pentru ca pot invata mai usor	E ok si asa	Caiet de desen/note personale, Carte de laborator, Fotografii făcute cu telefonul la microscop	Nu
2025-03-04 10:22:31	Da	III	Da	4	sunt scrise frumos legendele	este destul de buna	Carte de laborator, Fotografii făcute cu telefonul la microscop	nu
2025-03-04 10:22:31	Da	III	Da	5	Ca pot sa vad exact lamele pe care vreau sa studiez	O mica descriere in dreptul ei	Caiet de desen/note personale, Carte de laborator	Nu
2025-03-04 10:22:34	Da	III	Da	5	Ca ne ajuta sa invatam mult mai usor pentru colocvii	Este foarte buna, nu consider ca are nevoie de imbunatatiri	Carte de laborator	Nu
2025-03-04 10:22:34	Da	III	Da	5	Foarte bune imaginile, ajuta foarte mult in procesul de invatare	O legenda care sa ne ajute cu cateva informatii	Vizualizarea lamelor fizice în sala de lucrări practice, Caiet de desen/note personale, Carte de laborator, Fotografii făcute cu telefonul la microscop	Nu
2025-03-04 10:22:38	Da	III	Da	5	Poți sa vezi lamele în detaliu	Sa fie și teorie atașată de lame	Caiet de desen/note personale	Nu din păcate
2025-03-04 10:22:38	Da	III	Da	5	O vizionare mai în amănunt a lamelor	Dacă ar fi mai multe lame cu același preparat	Fotografii făcute cu telefonul la microscop	Da
2025-03-04 10:22:40	Da	III	Da	5	putem da zoom pe lame si in acest fel putem vedea tipurile de celule studiate		Vizualizarea lamelor fizice în sala de lucrări practice, Caiet de desen/note personale, Carte de laborator, Fotografii făcute cu telefonul la microscop	nu
2025-03-04 10:22:41	Da	III	Da	5	Accentuarea detaliilor de la laborator	Sa existe mai multe lame cu acelasi preparat daca este necesar (spre exemplu cele cu paraziti)	Vizualizarea lamelor fizice în sala de lucrări practice, Caiet de desen/note personale, Fotografii făcute cu telefonul la microscop	nu
2025-03-04 10:22:41	Da	III	Da	5	Pentru o mai buna invatare si intelegere	Ar trebui sa fie adaugate săgeți cu denumiri pentru a stii exact ce tesuturi/celule sunt	Vizualizarea lamelor fizice în sala de lucrări practice, Carte de laborator, Fotografii făcute cu telefonul la microscop	Nu
2025-03-04 10:22:45	Da	III	Da	5	Se pot viziona din orice loc cu conexiune la internet, claritate foarte bună	-	Carte de laborator, Fotografii făcute cu telefonul la microscop	-
2025-03-04 10:22:45	Da	III	Nu	5	Recapitulare	Este foarte buna asa	Vizualizarea lamelor fizice în sala de lucrări practice, Caiet de desen/note personale, Carte de laborator, Fotografii făcute cu telefonul la microscop	Nu
2025-03-04 10:22:50	Da	III	Da	5	Se vede imaginea reala și clara	Sa fie mai multe lame	Vizualizarea lamelor fizice în sala de lucrări practice, Carte de laborator, Fotografii făcute cu telefonul la microscop	Histologie
2025-03-04 10:22:51	Da	III	Da	5	O metodă ușoară de accesare a materiei	Să fie scrisă legenda, să nu fie prezente doar imaginile	Vizualizarea lamelor fizice în sala de lucrări practice, Caiet de desen/note personale, Fotografii făcute cu telefonul la microscop	Nu
2025-03-04 10:22:53	Da	III	Da	5	Ajuta foarte mult in cunoasterea aspectelor histologice!	Este foarte buna!	Fotografii făcute cu telefonul la microscop	Nu
2025-03-04 10:22:54	Da	III	Da	5	e foarte usor de folosit, pozele sunt foarte calitative	sa fie folosita si pentru a incarca cursuri, laboratoare	Caiet de desen/note personale, Carte de laborator, Fotografii făcute cu telefonul la microscop	nu
2025-03-04 10:22:56	Da	III	Da	5	Pentru ca vedem exact lamele care ne pica si la colocviu	S ar putea adauga si o legenda la fiecare lama	Carte de laborator, Fotografii făcute cu telefonul la microscop	Nu
2025-03-04 10:22:57	Da	III	Da	5	Foarte ușor de folosit, calitatea pozelor este foarte bună	scrierea de informații în plus	Carte de laborator, Fotografii făcute cu telefonul la microscop	nu
2025-03-04 10:23:01	Da	III	Da	5	Avem mult timp la dispozitie pentru a analiza lamele in detaliu, la o inalta calitate	Nu consider ca are nevoie de alte imbunatatiri.	Carte de laborator, Fotografii făcute cu telefonul la microscop	Nu
2025-03-04 10:23:06	Da	III	Da	5	M au ajutat sa vizualize lamele fara sa merg la facultate	Sa fie scrisa si o legenda	Caiet de desen/note personale, Carte de laborator, Fotografii făcute cu telefonul la microscop	Nu
2025-03-04 10:23:06	Da	III	Da	5	Aces foarte usor pentru vizualizarea lamelor, de oriunde oricand	Posibilitatea de a descarca lamele	Caiet de desen/note personale, Carte de laborator	Nu
2025-03-04 10:23:12	Da	III	Da	5	Pentru ca pot vizualiza fiecare aspect microscopic al fiecărei leziuni, pot mări sau micșora încât să observ fiecare detaliu.	Să specifice și caracteristicile importante, legenda.	Vizualizarea lamelor fizice în sala de lucrări practice, Caiet de desen/note personale, Carte de laborator, Fotografii făcute cu telefonul la microscop	Nu
2025-03-04 10:23:12	Da	III	Da	5	Calitatea imaginii este foarte buna	Ar putea fi adaugata o legenda	Caiet de desen/note personale, Carte de laborator, Fotografii făcute cu telefonul la microscop	Nu
2025-03-04 10:23:14	Da	III	Da	5	Se pot studia foarte în detaliu lamele ceea ce ne ajută pentru a putea diferenția patologiile între ele	Dacă s ar pune o legendă	Vizualizarea lamelor fizice în sala de lucrări practice, Caiet de desen/note personale, Carte de laborator, Fotografii făcute cu telefonul la microscop	Nu
2025-03-04 10:23:16	Da	III	Da	5	Ne ajuta sa studiem si in timpul liber	Prin adaugarea lamelor pentru semestrul 2	Vizualizarea lamelor fizice în sala de lucrări practice, Caiet de desen/note personale, Carte de laborator, Fotografii făcute cu telefonul la microscop	nu
2025-03-04 10:23:20	Da	III	Da	5	Am avut timp să analizez în detaliu preparatele, sa le compar și să înțeleg materia	Mi s a părut ușor de accesat și folosit	Carte de laborator	Nu, dar consider ca ar fi necesar sa fie implementate și la alte materii
2025-03-04 10:23:20	Da	III	Da	5	Claritatea	Poate 2 lame la acelasi subiect	Vizualizarea lamelor fizice în sala de lucrări practice, Carte de laborator, Fotografii făcute cu telefonul la microscop, Internet	Nu
2025-03-04 10:23:20	Da	III	Da	5	Am putut corela mult Mai usor teoria cu practica	Este perfecta versiunea de acum.	Vizualizarea lamelor fizice în sala de lucrări practice, Caiet de desen/note personale	Nu.
2025-03-04 10:23:20	Da	III	Da	5	un ajutor in plus pentru invatat	-	Vizualizarea lamelor fizice în sala de lucrări practice, Caiet de desen/note personale, Carte de laborator, Fotografii făcute cu telefonul la microscop	-
2025-03-04 10:23:21	Da	III	Da	5	Ajută foarte mult la înțelegerea materiei si corelarea cu elementele de pe lama	Consider ca este foarte ok asa	Fotografii făcute cu telefonul la microscop	Nu
2025-03-04 10:23:24	Da	III	Da	5	Învăț mult mai ușor informațiile	Să dea detalii legat de lame în momentul în care apăs pe ea	Carte de laborator, Fotografii făcute cu telefonul la microscop	Nu
2025-03-04 10:23:25	Da	III	Da	5	Ne ajuta sa vizualizam mai bine preparatele histopatologice si se observa mult mai usor detaliile	Prin adaugarea in fiecare semestru a lamelor histopatologice	Vizualizarea lamelor fizice în sala de lucrări practice, Caiet de desen/note personale, Carte de laborator, Fotografii făcute cu telefonul la microscop	Nu
2025-03-04 10:23:25	Da	III	Da	5	O buna corelare a teoriei cu partea practica, se pot vizualiza oricand mai ales de acasa cand in timp ce invatam materia trebuia inainte sa ne uitam pe pozele facute de noi, de pe care abia daca se putea distinge ceva.	Daca s ar putea adauga o legenda sau si anumite tips uri	Carte de laborator, Fotografii făcute cu telefonul la microscop	Nu
2025-03-04 10:23:31	Da	III	Da	5	Putem să vizualizam lamele și în afara laboratoarelor	Cred ca ar fi interesant sa existe și o opțiune de flashcards prin care sa ne putem testa	Vizualizarea lamelor fizice în sala de lucrări practice, Caiet de desen/note personale, Carte de laborator	Nu am utilizat
2025-03-04 10:23:32	Da	III	Da	5	Este mult mai benefic să mai reiei o dată lamele acasă pentru a fixa informația	Să se facă și pe semestru 2 același lucru	Caiet de desen/note personale, Carte de laborator, Fotografii făcute cu telefonul la microscop	Nu
2025-03-04 10:23:33	Da	III	Da	5	Este un bun exercițiu pentru învățarea recunoașterii patologiilor	Să fie adăugate explicații	Vizualizarea lamelor fizice în sala de lucrări practice, Caiet de desen/note personale, Carte de laborator, Fotografii făcute cu telefonul la microscop	Nu
2025-03-04 10:23:34	Da	III	Da	5	Ne a ajutat foarte mult sa intelegem si sa aplicam partea teoretica	-	Vizualizarea lamelor fizice în sala de lucrări practice, Caiet de desen/note personale, Carte de laborator	Nu
2025-03-04 10:23:34	Da	III	Da	5	Claritate, usor de folosit	E buna	Vizualizarea lamelor fizice în sala de lucrări practice	Nu
2025-03-04 10:23:34	Da	III	Da	5	Este foarte bună pentru studiu	Să se pună legenda	Vizualizarea lamelor fizice în sala de lucrări practice, Caiet de desen/note personale	Nu
2025-03-04 10:23:35	Da	III	Da	5	O bună vizualizare la diferite obiective fără a fi nevoie de microscop, calitate foarte bună	E foarte bună	Vizualizarea lamelor fizice în sala de lucrări practice, Caiet de desen/note personale, Carte de laborator, Fotografii făcute cu telefonul la microscop	Nu
2025-03-04 10:23:36	Da	III	Da	5	-	-	Vizualizarea lamelor fizice în sala de lucrări practice, Caiet de desen/note personale, Carte de laborator	-
2025-03-04 10:23:40	Da	III	Da	5	ca am invatat mult mai usor pentru colocviu	mi se pare buna	Caiet de desen/note personale, Carte de laborator, Fotografii făcute cu telefonul la microscop	nu, dar as fi vrut
2025-03-04 10:23:40	Da	III	Da	5	Pentru o orientare mai buna	Sa putem desena pe lamele digitale si sa facem adnotatii direct acolo	Vizualizarea lamelor fizice în sala de lucrări practice, Caiet de desen/note personale, Carte de laborator, Fotografii făcute cu telefonul la microscop	Nu
2025-03-04 10:23:42	Da	III	Da	5	Sunt la îndemâna oricui	e destul de bună	Vizualizarea lamelor fizice în sala de lucrări practice, Caiet de desen/note personale, Fotografii făcute cu telefonul la microscop	Nu
2025-03-04 10:23:46	Da	III	Da	5	Pentru o buna actualizare a informațiilor.	Legenda langa fiecare lama exact cum ar trebui scrisa la testul histopatologic	Vizualizarea lamelor fizice în sala de lucrări practice, Caiet de desen/note personale, Carte de laborator, Fotografii făcute cu telefonul la microscop	Nu
2025-03-04 10:23:46	Da	III	Da	5	Pot vizualiza în timpul liber lamele	Nu stiu	Vizualizarea lamelor fizice în sala de lucrări practice, Fotografii făcute cu telefonul la microscop	Nu
2025-03-04 10:23:49	Da	III	Da	5	ușurarea procesului de învățare	lamele să aibă și legenda	Vizualizarea lamelor fizice în sala de lucrări practice, Fotografii făcute cu telefonul la microscop	nu
2025-03-04 10:23:52	Da	III	Da	5	Calitate mai buna, intelegere mai exact	Informatii suplimentare scrise si evidentiate	Vizualizarea lamelor fizice în sala de lucrări practice, Caiet de desen/note personale, Carte de laborator	Nu
2025-03-04 10:23:53	Da	III	Da	5	disponibilitatea resurselor universitare	s-ar putea adaugă o legenda	Caiet de desen/note personale	nu
2025-03-04 10:23:54	Da	III	Da	5	Foarte utilă pentru vizualizarea lamelor și exersarea abilităților practice	Să fie adăugate explicatii și legende	Vizualizarea lamelor fizice în sala de lucrări practice, Caiet de desen/note personale, Carte de laborator, Fotografii făcute cu telefonul la microscop	Nu, nu am avut acest privilegiu
2025-03-04 10:23:54	Da	III	Da	5	Revizualizarea lamelor	Notarea structurilor importante	Carte de laborator	Nu
2025-03-04 10:23:55	Da	III	Da	5	Avem mai mult timp sa analizam lamele, in comparatie cu laboratorul si putem sa facem acest lucru in timp ce invatam	Eu am fost multumita de cum a aratat platforma in semestrul 1	Vizualizarea lamelor fizice în sala de lucrări practice, Caiet de desen/note personale, Carte de laborator	Nu
2025-03-04 10:23:59	Da	III	Da	5	pe tru ca putem vizualiza lamele intr un mod calitativ	legenda pe lame	Vizualizarea lamelor fizice în sala de lucrări practice, Caiet de desen/note personale, Carte de laborator, Fotografii făcute cu telefonul la microscop	nu
2025-03-04 10:24:01	Da	III	Da	5	Este un ajutor și un suport enorm în procesul de învățare. Fără aceasta platforma eu consider ca anatomia patologica nu ar putea fi la fel de accesibila și la fel de ușor de învățat	Nu am o propunere la acest capitol. Mie mi s-a părut foarte ok în formatul în care a fost până acum	Caiet de desen/note personale, Carte de laborator	Nu, deși ar fi de apreciat dacă și alte catedre ar adopta acest suport
2025-03-04 10:24:01	Da	III	Da	5	Putem sa accesam lamele de acasa, astfel putem invata si repeta mai usor	Nu stiu cum ar putea	Vizualizarea lamelor fizice în sala de lucrări practice, Caiet de desen/note personale, Carte de laborator, Fotografii făcute cu telefonul la microscop	Nu
2025-03-04 10:24:19	Da	III	Da	5	Este claritatea foarte buna	Comentarii suplimentare asupra celulelor, o legenda	Vizualizarea lamelor fizice în sala de lucrări practice, Carte de laborator, Fotografii făcute cu telefonul la microscop	.
2025-03-04 10:24:20	Da	III	Da	5	Putem studia de acasă lamele	Să putem accesa toate lamele studiate ,inclusiv de pe semestrul 2	Carte de laborator, Fotografii făcute cu telefonul la microscop	Nu
2025-03-04 10:24:34	Da	III	Da	3	Bune	Nimic	Vizualizarea lamelor fizice în sala de lucrări practice, Caiet de desen/note personale	Nu
2025-03-04 10:24:42	Da	III	Da	5	ajută la analiza mai profundă a structurilor	Numirea elementele din lame cu săgeți	Vizualizarea lamelor fizice în sala de lucrări practice, Caiet de desen/note personale, Carte de laborator, Fotografii făcute cu telefonul la microscop	Nu
2025-03-04 10:24:50	Da	III	Da	5	Platforma m-am ajutat sa vizualizez lamele și să pot învăța mai ușor. Am putut marii și vedea la o calitate foarte bună.	Eu cred că este deja foarte bună și foarte utilă.	Vizualizarea lamelor fizice în sala de lucrări practice, Caiet de desen/note personale, Carte de laborator, Fotografii făcute cu telefonul la microscop	Microbiologie, fiziopatologie
2025-03-04 10:25:02	Da	III	Da	5	Deoarece este un material fara de care învățarea la această materie nu ar fi posibilă	Prezentarea a diferentelor aspecte componente prezentate alaturi fiecarei lame	Vizualizarea lamelor fizice în sala de lucrări practice, Caiet de desen/note personale, Carte de laborator, Fotografii făcute cu telefonul la microscop	Nu
2025-03-04 10:25:03	Da	III	Da	5	Permite o bună studiere a lamelor într-un aspect cat mai apropiat de cel real.	Prin atașarea unei legende.	Vizualizarea lamelor fizice în sala de lucrări practice, Caiet de desen/note personale, Carte de laborator, Fotografii făcute cu telefonul la microscop	Nu.
2025-03-04 10:25:13	Da	III	Da	5	Mi-a facilitat procesul de învățare intr-un mod accesibil și interactiv.	Lamele ar pute fi însoțite de o legendă.	Carte de laborator	Nu
2025-03-04 10:25:20	Da	III	Da	5	-disponibilitatea vizualizarii lamelor oricand are studentul nevoie -calitate buna a imaginii	-adaugare poze cu legenda	Vizualizarea lamelor fizice în sala de lucrări practice, Caiet de desen/note personale, Carte de laborator	Nu
2025-03-04 10:25:24	Da	III	Da	5	Ne ajută în studierea de acasă a lamelor	Câteva detalii despre fiecare lama	Vizualizarea lamelor fizice în sala de lucrări practice, Caiet de desen/note personale, Carte de laborator, Fotografii făcute cu telefonul la microscop	Nu
2025-03-04 10:25:34	Da	III	Da	5	Putem studia în detaliu fiecare lama și în afara lucrărilor practice	O legendă pentru fiecare lamă ar fi foarte utilă	Vizualizarea lamelor fizice în sala de lucrări practice, Caiet de desen/note personale, Carte de laborator, Fotografii făcute cu telefonul la microscop	Nu
2025-03-04 10:26:11	Da	III	Da	5	Putem vizualiza lamele la o rezoluție și calitate buna	Cu legenda pe lama	Vizualizarea lamelor fizice în sala de lucrări practice, Carte de laborator, Fotografii făcute cu telefonul la microscop	Nu
2025-03-04 10:28:57	Da	III	Da	4	ușor de accesat	Prin adăugarea mai multor detalii referitoare la lamele respective	Vizualizarea lamelor fizice în sala de lucrări practice, Caiet de desen/note personale, Fotografii făcute cu telefonul la microscop	Nu
2025-03-04 10:29:51	Da	III	Da	4	Este buna pentru ca putem vizualiza si repeta si a invata si acasa.	Sa existe si o poza de la microscop cu * 40, *100.	Vizualizarea lamelor fizice în sala de lucrări practice, Caiet de desen/note personale, Carte de laborator	-
2025-03-04 10:31:04	Da	III	Da	5	Claritatea foarte buna	Scrierea lucrurilor esențiale ale fiecărei lame (structuri)	Caiet de desen/note personale, Carte de laborator	Nu
2025-03-04 11:06:11	Da	III	Da	5	Calitatea este buna si faciliteaza procesul de invatare	cred ca este ok	Vizualizarea lamelor fizice în sala de lucrări practice, Caiet de desen/note personale, Carte de laborator, Fotografii făcute cu telefonul la microscop	doar la aceasta disciplina
2025-03-04 11:08:43	Da	III	Da	5	Platforma este foarte folositoare pentru studiul individual tinand cont ca nu avem acces la ele in afara orelor de lucrari practice.	Este foarte bine structurata si ne ajuta sa vedem preparatele de la departare cat si de la foarte mare apropiere pentru detalii. Ar putea exista o scurta legenda pentru fiecare lama	Caiet de desen/note personale, Fotografii făcute cu telefonul la microscop	Nu este cazul
2025-03-04 11:10:28	Da	III	Da	5	Iti permite sa revezi lamele ori de câte ori ai nevoie, oriunde te-ai afla. Este util când înveți singur de acasa.	Cred ca ar merge îmbunătățit meniul	Caiet de desen/note personale, Carte de laborator, Fotografii făcute cu telefonul la microscop	Nu am utilizat
2025-03-04 11:14:12	Da	III	Da	5	Este bine ca poți vedea preparatele microscopice foarte clar chiar dacă nu ești la facultate	Ideal ar fi sa existe și descrieri ale fiecărei lame cu elementele ce pot fi văzute	Vizualizarea lamelor fizice în sala de lucrări practice, Caiet de desen/note personale, Carte de laborator, Fotografii făcute cu telefonul la microscop	Nu am folosit
2025-03-04 11:18:01	Da	III	Da	5	Pentru ca poti sa inveti mult mai usor lamele pentru colocvii	Sa fie adaugata si o legenda	Vizualizarea lamelor fizice în sala de lucrări practice, Caiet de desen/note personale, Carte de laborator	Nu
2025-03-04 11:24:08	Da	III	Da	5	Timpul pt vizionare la lucrarile practice este limitat asadar este utila pentr a a aprofunda	Scanarea tuturor lamelor care urmeaza sa fie studiate	Caiet de desen/note personale, Carte de laborator, Fotografii făcute cu telefonul la microscop	Nu
2025-03-04 11:34:35	Da	III	Da	5	Avem acces la toate detaliile pe care probabil nu le putem prinde la laborator in poze . Totodata nu apucam mereu la labotaror sa facem poze la toate lamele sau le mai ratacim , dar cu ajutorul platformei le avem la indemana mereu	.	Fotografii făcute cu telefonul la microscop	Nu
2025-03-04 11:50:14	Da	III	Da	5	Putem accesa oricand lamele , si au o claritatea mai buna in comparație cu pozele facute de noi	Sa avem acces la mai multe materiale	Caiet de desen/note personale, Carte de laborator	Nu
2025-03-04 12:06:13	Da	III	Da	5	Vizualizare zare comoda și accesibilitatea lamelor de oriunde și în orice moment, economia de timp.	Nu mai este nevoie.	Caiet de desen/note personale, Carte de laborator, Fotografii făcute cu telefonul la microscop	Nu.
2025-03-04 12:39:48	Da	III	Da	5	Pentru ca in timpul laboratorului nu avem timp destul pentru lame iar pozele facute de noi nu sunt întotdeauna cele mai reușite	O mică legendă sau un scurt text descriptiv în dreptul fiecărei lame pentru a ne ajuta să înțelegem și să reținem mai ușor ce vedem	Fotografii făcute cu telefonul la microscop, Notițele personale făcute din materialul de lp	Nu am utilizat aceasta metodă la alte discipline
2025-03-04 13:41:39	Da	III	Da	5	Pentru ca ne putem uita in orice moment, oriunde si ne ajuta in recunoasterea lor mai rapida.	Cu descrierile microscopice ale lamei.	Vizualizarea lamelor fizice în sala de lucrări practice, Carte de laborator	Nu.
2025-03-04 19:47:24	Da	III	Da	5	Faptul ca totul a fost făcut organizat și la timp	Hmmm, cred ca singurul aspect care trebuie îmbunătățit este sa nu ne mai scoată din lama la care ne uitam dacă ieșim din aplicatie	Vizualizarea lamelor fizice în sala de lucrări practice, Caiet de desen/note personale, Carte de laborator, Fotografii făcute cu telefonul la microscop	Nu am folosit pana acum
2025-03-04 19:47:33	Da	III	Da	5	Pentru ca pot sa invat mult mai usor	Poate sa existe o legenda si sa fie incercuite anumite elemente importante pe lame	Vizualizarea lamelor fizice în sala de lucrări practice, Caiet de desen/note personale, Fotografii făcute cu telefonul la microscop	Nu
2025-03-04 19:53:07	Da	III	Da	5	Putem revedea lamele în detaliu de câte ori avem nevoie	Nu cred ca e nevoie de imbunatatiri	Caiet de desen/note personale, Carte de laborator	Nu am utilizat
2025-03-04 19:53:33	Da	III	Da	4	deoarece avem toate imaginile de la microscop ale lamelor la un loc	e in regula asa cum este	Fotografii făcute cu telefonul la microscop	nu
2025-03-04 19:53:54	Da	III	Da	5	Mult mai usor sa invatam.	Nu trebuie imbunatatita. Trebuie doar sa avem acces constant la ea.	Caiet de desen/note personale, Carte de laborator	Nu
2025-03-04 19:57:28	Da	III	Da	5	e accesibila pentru toti studentii	mi s a parut ca e destul de bine structurata, nu ma pot gandi la o îmbunătățire	Caiet de desen/note personale, Carte de laborator, Fotografii făcute cu telefonul la microscop	nu
2025-03-04 20:02:59	Da	III	Da	5	Este usor de invatat si foarte accesibil	Eventual o legenda	Vizualizarea lamelor fizice în sala de lucrări practice	nu
2025-03-04 20:03:00	Da	III	Da	5	e interactiv se vede foarte clar	este destul de buna	Vizualizarea lamelor fizice în sala de lucrări practice, Carte de laborator, Fotografii făcute cu telefonul la microscop	nu
2025-03-04 20:05:30	Da	III	Da	5	E una dintre cele mai bune platforme de genul pe care le-am vazut. Este ca si cum as cauta la microscop acasa. A fost de foarte mare ajutor!	Poate sa se adauge la sfarsitul saptamanii lamele pe care le-am facut la laboratorul din acea saptamana. Sa le putem revedea cu materia proaspata in minte, ar fi super!	Caiet de desen/note personale, Carte de laborator, Fotografii făcute cu telefonul la microscop	Anumite videoclipuri pe youtube pentru a intelege mai bine unele mecanisme.
2025-03-04 20:05:50	Da	III	Da	4	Pentru ca putem repeta si analiza lamele, daca nu a fost timp la laborator	-	Vizualizarea lamelor fizice în sala de lucrări practice, Caiet de desen/note personale, Fotografii făcute cu telefonul la microscop	Anatomie
2025-03-04 20:13:22	Da	III	Da	5	Foarte utila	Nu	Vizualizarea lamelor fizice în sala de lucrări practice, Caiet de desen/note personale, Carte de laborator, Fotografii făcute cu telefonul la microscop	Nu
2025-03-04 20:13:52	Da	III	Da	5	Avem unde sa vedem lamele in afara orelor	If it ain't broke don't fix it	Vizualizarea lamelor fizice în sala de lucrări practice, Caiet de desen/note personale, Carte de laborator, Fotografii făcute cu telefonul la microscop	Nope
2025-03-04 20:14:24	Da	III	Da	5	Revizuirea oricand a lamelor , foarte clar si amanuntit	Consider ca este foarte buna in momentul actual	Caiet de desen/note personale, Carte de laborator	Nu
2025-03-04 20:17:10	Da	III	Da	5	O vizualizare foarte buna a lamelor de acasa; o invatare mai buna si mai usoara a acestora.	Sa contina si teoria prezentata la lp:	Carte de laborator, Fotografii făcute cu telefonul la microscop	nu
2025-03-04 20:19:46	Da	III	Da	5	Această platformă reprezintă o sursă importantă de informații pentru studenți.	Uneor site-ul se blochează. Este o problemă care mi-ar plăcea a fi rezolvată.	Vizualizarea lamelor fizice în sala de lucrări practice, Caiet de desen/note personale, Carte de laborator, Fotografii făcute cu telefonul la microscop	Nu am utilizat metode de învățare similare și la alte discipline.
2025-03-04 20:23:06	Da	III	Da	5	ma ajuta sa vad si sa revad lamele pentru a le putea invata mai usor	ar putea fi imbunatatita prin existenta unei parti separate cu legenda asupra fiecarei lame	Vizualizarea lamelor fizice în sala de lucrări practice, Caiet de desen/note personale, Carte de laborator	nu, nu am mai folosit
2025-03-04 20:44:31	Da	III	Da	5	Mult mai usor de invatat	Mai multe optiuni	Fotografii făcute cu telefonul la microscop	Nu
2025-03-04 20:49:03	Da	III	Da	5	facila si usor de accesat	-	Caiet de desen/note personale, Fotografii făcute cu telefonul la microscop	nu
2025-03-04 21:16:59	Da	III	Da	5	Ne ajuta sa invatam	Nu am recomandari	Caiet de desen/note personale, Carte de laborator, Fotografii făcute cu telefonul la microscop	Nu
2025-03-04 21:31:21	Da	III	Da	5	Ne ajuta sa le recunoastwm mai usor	Nu stiu	Vizualizarea lamelor fizice în sala de lucrări practice, Fotografii făcute cu telefonul la microscop	Nu
2025-03-04 21:33:08	Da	III	Da	5	posibilitatea de a vizualiza lama oricând	ar putea fii implementată o secțiune unde să fie poze din lama respectivă, care să aibă și o legendă (ar fii utilă și pentru realizarea desenelor atunci când rămânem în urmă)	Caiet de desen/note personale, Fotografii făcute cu telefonul la microscop	nu
2025-03-04 21:54:09	Da	III	Da	5	Accesibilitatea și diversitatea materialului didactic	Mai multe poze	Vizualizarea lamelor fizice în sala de lucrări practice, Caiet de desen/note personale, Fotografii făcute cu telefonul la microscop	Nu
2025-03-05 00:49:30	Da	III	Da	5	.	.	Vizualizarea lamelor fizice în sala de lucrări practice, Carte de laborator, Fotografii făcute cu telefonul la microscop	Nu
2025-03-05 13:58:09	Da	III	Da	5	Consider ca este buna deoarece putem aprofunda informațiile pe care le aflăm de la lucrările practice , analizând și înțelegând mai bine elementele care se află pe lame	Momentan, nu am nicio sugestie	Caiet de desen/note personale, Carte de laborator, Fotografii făcute cu telefonul la microscop	Nu am utilizat
2025-03-06 08:07:48	Da	III	Da	5	.	.	Vizualizarea lamelor fizice în sala de lucrări practice, Fotografii făcute cu telefonul la microscop	Nu
2025-03-06 10:51:54	Da	III	Da	5	Pentru reamintire si revizuire	Nimic	Vizualizarea lamelor fizice în sala de lucrări practice, Caiet de desen/note personale, Carte de laborator, Fotografii făcute cu telefonul la microscop	Nu
