# Supplementary material for: Developing and Evaluating a Digital Pathology Platform for Veterinary Students: A Case Study in Romania
Source: Vet Sci. 2025 Aug 17;12(8):769. doi: 10.3390/vetsci12080769 (PMC12390312; doi:10.3390/vetsci12080769)
Supplement: Supplementary file 1 [file vetsci-12-00769-s001.zip › S3.xlsx]

## Sheet: S3 - II.3
TABLE S3 - Analysis of students' responses to open ended question II.3
ANSWERS	other	none	highlighting the improvement on self-study / helps reviewing knowledge	generally improves the learning process	It's easy to use / best accessibility / more time to study	comparing digital slides with own microscope photos	Highlighting the digital aspect and its benefits / Its a modern study method	praising the zoom capability / image quality
Putem invata aspectele specifice direct pe lama, le putem invata vizual, le putem compara				x
Ma ajuta sa observ si sa inteleg mai bine detaliile				x
Pentru ca imi este mai usor sa le invat, daca le am in fata			x	x	x
poți să dai zoom foarte mult și se vede foarte clar, și ajută la memorat				x				x
Usor de utilizat					x
Foarte usor de folosit. Am putut vedea toate lamele foarte clar astfel reușind sa le invat si sa fac diferenta intre ele				x	x
Am de unde pot învăța mai clar			x	x
Le poti gasi mult mai usor					x
Pot vedea lamele în format digital și ajuta la eficientizarea modului de învățare				x
Claritate foarte bună a lamelor								x
Pozele foarte clare								x
Ofera oportunitatea de a putea vizualiza imaginea la microscop, lucru care este foarte util atunci cand invatam in paralel cu cartea							x
Putem sa ne luam mai mult timp pentru examinarea lamelor, mult mai utile decat pozele pe care le facem noi.							x	x
claritate mai buna decât la microscop . analiză mai buna de ansamblu a lamei . învățare mai facila și din orice loc cu internet ( nu doar din laborator )					x	x	x	x
Faptul că se putea focaliza așa mult,faptul că au fost în ordine și faptul că puteai sa dai fullscreen la fiecare lama că sa faci screenshot și după sa scrii pe ele							x	x
Sunt mai ușor de văzut					x
Accesibila oriunde, oricand. Usor de gasit informația					x
Ajuta foarte mult la recapitulare			x	x
Este o modalitate foarte eficientă de a vizualiza lama mult mai în detaliu, si de a observa multe aspecte structurale fara a ne grabi. Totodată, oferă posibilitatea de a repeta lama ori de cate ori simtim nevoia, deoarece este foarte dificil sa intelegem o lama daca o vizualizam doar o data
Putem da zoom foarte mult si se vede totul clar de asemenea ne ajuta mult la invatat avand material in plus si la indemana				x				x
reviziuirea la orice ora a materialului de studiu			x	x	x
Pentru ca pot vizualiza imaginea extrem de aproape, sa vad toate detaliile lucru care nu reiese din pozele facute cu telefonul						x		x
Claritatea lamelor, face studiul mai eficient				x				x
ne ajuta sa invatam mai bine				x
Minimizeaza aglomeratia ce ar fi putut aparea in cazul in care vizionam lamele in incinta facultatii, accesare rapida de oriunde					x
vizualizarea detaliilor pe care nu le am putut aprofunda la lucrarile practice, conexiunea unor informatii teoretice cu cele vizuale			x	x				x
Este mult mai usor de invatat					x
Avem acces la preparatele histologige din confortul casei, iar imaginile se vad mult mai bine fata de microscop					x			x
Facilitează învățatul				x
Pot vizualiza lamele cat consider ca este necesar, fara a fi presata de timp					x
Nu avem mereu timp sa ne uitam la lame in timpul laboratorului si ne este mult mai util sa le aprofundăm acasă					x
Ne a ajutat sa identificam organele si aspectele lor histologice, mai ales pentru ca puteam da zoom si se vedeau foarte clar				x			x	x
Putem viziona microscopic lamele la o calitate foarte buna inclusiv acasă îmbunătățind experienta de invatare si intelegere a preparatelor histologice					x		x	x
Pot studia individual si sa pun accent pe detalii cat si diagnostic diferential.			x	x
Permite studiu materialelor in orice moment al zilei reprezentand un avantaj pentru studentii care nu pot sa participe in perioada organizata entru revizuirea materialelor					x
Pot vizualiza in detaliu lamele si sa inteleg mai bine				x				x
Putem relua materia și vizualiza particularitățile pe lame				x
Pentru ca putem avea un mod de a invata modern si poti intelege exact ca si cum ai fi in fata unui microscop							x
Putem studia cu atentie toate elementele din campul microscopic, lucru pe care nu putem sa-l facem in timpul laboratorului, din lipsa de timp. Este minunat sa putem vizualiza lamele in paralel cu teoria.
Ajută pentru învățat				x
Pe lamele scanate se pot observa mult mai multe detalii decât în poze						x
Ma ajuta sa pot vizualiza toata lama								x
Claritatea imaginii mult mai buna decat captarea unei fotografii clasice, posibilitatea de a vedea in intregime lamele, cu diferite dimensiuni, imita virtual o examinare microscopica <3						x		x
Deoarece accesarea materialelor se poate face oricând , și facilitează procesul de învățare .				x	x
Imagini mult mai clare și interactive ale lamelor, care completează perfect desenele făcute de noi in cadrul laboratorului				x			x	x
Te poti uita la lame in timp ce inveti si din manualul de laborator			x	x
Merge foarte bine si pe telefon, poti sa dai zoom pana la literalmente limfocit, deci e super bună pe detalii, intuitiva					x		x	x
Este mult mai utilă decât pozele deoarece o pot accesa oricând și pot vizualiza lama foarte clar și o pot analiza mai mult timp și în puncte diferite					x	x	x	x
Putem să vizualizam lamele	x		x	x
pentru revizualizarea lamelor după ce stăpânim teoria			x	x
Imaginile sunt foarte clare, inclusiv la obiective foarte mari, se pot examina in detaliu până și lucruri pe care nu le-am văzut fizic la microscop							x	x
Ne ajuta in recunoasterea cu usurinta a lamelor in timpul colocviului	x			x
putem obseva detalii la microscop si putem invata mult mai bine				x			x	x
Faptul ca mă pot uita ori de câte ori am nevoie și ca detaliile se văd extrem de clar					x			x
Ne ajută foarte mult la învățat			x	x
Consider ca ne oferă posibilitatea de a studia în ritmul nostru, având la îndemână ca material de studiu întotdeauna lamele digitale.			x	x
M-au ajutat mult cu studiul știind ca nu ma voi putea întoarce sa le revăd iar în cărți, pozele nu sunt la fel de detaliate.			x	x		x
putem viziona in detaliu lamele fara a fi presați de timp					x
Putem vizualiza lamele și astfel învățăm mai eficient			x	x
Pentru ca ma pot uita pe lame oricand					x
M a ajutat enorm să învăț			x	x
Faptul ca putem da zoom si se vede clar si putem naviga							x	x
Pentru ca putem vizualiza lamele oricând oriunde, astfel putând obține răspunsuri la nelămuririle noastre.			x	x	x
faciliteaza modul in care intelegem lamele			x	x
Este foarte usor de inteles, pentru ca se poate mari foarte mult si ajuta la retinerea mai usoara a lamelor							x	x
Putem accesa oricand lamele					x
Putem mari și vizualiza cum trebuie celulele							x	x
Ajutor enorm in invatare			x	x
-		x
Pentru ca pot invata mai usor			x	x
sunt scrise frumos legendele	x
Ca pot sa vad exact lamele pe care vreau sa studiez					x
Ca ne ajuta sa invatam mult mai usor pentru colocvii			x	x
Foarte bune imaginile, ajuta foarte mult in procesul de invatare			x	x				x
Poți sa vezi lamele în detaliu							x	x
O vizionare mai în amănunt a lamelor							x	x
putem da zoom pe lame si in acest fel putem vedea tipurile de celule studiate							x	x
Accentuarea detaliilor de la laborator			x	x
Pentru o mai buna invatare si intelegere			x	x
Se pot viziona din orice loc cu conexiune la internet, claritate foarte bună					x		x	x
Recapitulare			x
Se vede imaginea reala și clara								x
O metodă ușoară de accesare a materiei					x
Ajuta foarte mult in cunoasterea aspectelor histologice!			x
e foarte usor de folosit, pozele sunt foarte calitative								x
Pentru ca vedem exact lamele care ne pica si la colocviu	x
Foarte ușor de folosit, calitatea pozelor este foarte bună					x			x
Avem mult timp la dispozitie pentru a analiza lamele in detaliu, la o inalta calitate					x
M au ajutat sa vizualize lamele fara sa merg la facultate					x
Aces foarte usor pentru vizualizarea lamelor, de oriunde oricand					x
Pentru ca pot vizualiza fiecare aspect microscopic al fiecărei leziuni, pot mări sau micșora încât să observ fiecare detaliu.							x	x
Calitatea imaginii este foarte buna								x
Se pot studia foarte în detaliu lamele ceea ce ne ajută pentru a putea diferenția patologiile între ele			x	x				x
Ne ajuta sa studiem si in timpul liber			x	x	x
Am avut timp să analizez în detaliu preparatele, sa le compar și să înțeleg materia			x	x	x
Claritatea								x
Am putut corela mult Mai usor teoria cu practica			x	x
un ajutor in plus pentru invatat			x	x
Ajută foarte mult la înțelegerea materiei si corelarea cu elementele de pe lama			x	x
Învăț mult mai ușor informațiile			x	x
Ne ajuta sa vizualizam mai bine preparatele histopatologice si se observa mult mai usor detaliile			x	x	x			x
O buna corelare a teoriei cu partea practica, se pot vizualiza oricand mai ales de acasa cand in timp ce invatam materia trebuia inainte sa ne uitam pe pozele facute de noi, de pe care abia daca se putea distinge ceva.			x	x	x	x	x	x
Putem să vizualizam lamele și în afara laboratoarelor					x
Este mult mai benefic să mai reiei o dată lamele acasă pentru a fixa informația			x	x	x
Este un bun exercițiu pentru învățarea recunoașterii patologiilor			x	x
Ne a ajutat foarte mult sa intelegem si sa aplicam partea teoretica				x
Claritate, usor de folosit						x		x
Este foarte bună pentru studiu				x
O bună vizualizare la diferite obiective fără a fi nevoie de microscop, calitate foarte bună							x	x
-		x
ca am invatat mult mai usor pentru colocviu			x	x
Pentru o orientare mai buna	x
Sunt la îndemâna oricui					x
Pentru o buna actualizare a informațiilor.			x	x
Pot vizualiza în timpul liber lamele					x
ușurarea procesului de învățare				x
Calitate mai buna, intelegere mai exact								x
disponibilitatea resurselor universitare					x
Foarte utilă pentru vizualizarea lamelor și exersarea abilităților practice			x	x				x
Revizualizarea lamelor	x
Avem mai mult timp sa analizam lamele, in comparatie cu laboratorul si putem sa facem acest lucru in timp ce invatam					x			x
pe tru ca putem vizualiza lamele intr un mod calitativ								x
Este un ajutor și un suport enorm în procesul de învățare. Fără aceasta platforma eu consider ca anatomia patologica nu ar putea fi la fel de accesibila și la fel de ușor de învățat	x		x	x
Putem sa accesam lamele de acasa, astfel putem invata si repeta mai usor			x	x	x
Este claritatea foarte buna								x
Putem studia de acasă lamele					x
Bune	x
ajută la analiza mai profundă a structurilor			x	x
Platforma m-am ajutat sa vizualizez lamele și să pot învăța mai ușor. Am putut marii și vedea la o calitate foarte bună.			x	x			x	x
Deoarece este un material fara de care învățarea la această materie nu ar fi posibilă			x	x
Permite o bună studiere a lamelor într-un aspect cat mai apropiat de cel real.			x	x				x
Mi-a facilitat procesul de învățare intr-un mod accesibil și interactiv.			x	x
-disponibilitatea vizualizarii lamelor oricand are studentul nevoie -calitate buna a imaginii					x			x
Ne ajută în studierea de acasă a lamelor					x
Putem studia în detaliu fiecare lama și în afara lucrărilor practice					x
Putem vizualiza lamele la o rezoluție și calitate buna								x
ușor de accesat					x
Este buna pentru ca putem vizualiza si repeta si a invata si acasa.			x	x	x
Claritatea foarte buna								x
Calitatea este buna si faciliteaza procesul de invatare								x
Platforma este foarte folositoare pentru studiul individual tinand cont ca nu avem acces la ele in afara orelor de lucrari practice.			x	x	x
Iti permite sa revezi lamele ori de câte ori ai nevoie, oriunde te-ai afla. Este util când înveți singur de acasa.			x	x	x
Este bine ca poți vedea preparatele microscopice foarte clar chiar dacă nu ești la facultate			x	x	x			x
Pentru ca poti sa inveti mult mai usor lamele pentru colocvii	x				x
Timpul pt vizionare la lucrarile practice este limitat asadar este utila pentr a a aprofunda			x	x	x
Avem acces la toate detaliile pe care probabil nu le putem prinde la laborator in poze . Totodata nu apucam mereu la labotaror sa facem poze la toate lamele sau le mai ratacim , dar cu ajutorul platformei le avem la indemana mereu			x	x	x	x	x	x
Putem accesa oricand lamele , si au o claritatea mai buna in comparație cu pozele facute de noi					x	x		x
Vizualizare zare comoda și accesibilitatea lamelor de oriunde și în orice moment, economia de timp.					x
Pentru ca in timpul laboratorului nu avem timp destul pentru lame iar pozele facute de noi nu sunt întotdeauna cele mai reușite	x					x
Pentru ca ne putem uita in orice moment, oriunde si ne ajuta in recunoasterea lor mai rapida.					x
Faptul ca totul a fost făcut organizat și la timp	x
Pentru ca pot sa invat mult mai usor			x	x
Putem revedea lamele în detaliu de câte ori avem nevoie					x
deoarece avem toate imaginile de la microscop ale lamelor la un loc					x
Mult mai usor sa invatam.				x
e accesibila pentru toti studentii					x
Este usor de invatat si foarte accesibil				x	x
e interactiv se vede foarte clar							x	x
E una dintre cele mai bune platforme de genul pe care le-am vazut. Este ca si cum as cauta la microscop acasa. A fost de foarte mare ajutor!	x				x			x
Pentru ca putem repeta si analiza lamele, daca nu a fost timp la laborator	x				x
Foarte utila	x
Avem unde sa vedem lamele in afara orelor	x				x
Revizuirea oricand a lamelor , foarte clar si amanuntit					x			x
O vizualizare foarte buna a lamelor de acasa; o invatare mai buna si mai usoara a acestora.			x	x	x
Această platformă reprezintă o sursă importantă de informații pentru studenți.
ma ajuta sa vad si sa revad lamele pentru a le putea invata mai usor			x	x	x
Mult mai usor de invatat			x	x
facila si usor de accesat					x
Ne ajuta sa invatam				x
Ne ajuta sa le recunoastwm mai usor				x
posibilitatea de a vizualiza lama oricând					x
Accesibilitatea și diversitatea materialului didactic	x				x
.		x
Consider ca este buna deoarece putem aprofunda informațiile pe care le aflăm de la lucrările practice , analizând și înțelegând mai bine elementele care se află pe lame			x	x
.		x
Pentru reamintire si revizuire			x	x
	misc	no_answer	learning_1	learning_2	accessibility	comp_own_micro_photo_vs_digital_slides	digital_modern	image_quality
COUNTS:	16	4	57	79	69	11	25	58
		#REF!
