# Supplementary material for: Developing and Evaluating a Digital Pathology Platform for Veterinary Students: A Case Study in Romania
Source: Vet Sci. 2025 Aug 17;12(8):769. doi: 10.3390/vetsci12080769 (PMC12390312; doi:10.3390/vetsci12080769)
Supplement: Supplementary file 1 [file vetsci-12-00769-s001.zip › S4.xlsx]

## Sheet: S4 - II.4
TABLE S4 - Analysis of students' responses to open ended question II.4
ANSWERS	Annotations	Other	None	cleaned data
Printr-o mica legenda la fiecare leziune	x			Printr-o mica legenda la fiecare leziune
-			x	-
Mi se pare destul de utila asa cum e, adica cu imaginile lamelor			x	Mi se pare destul de utila asa cum e, adica cu imaginile lamelor
poate dacă ar fii adăugate legende	x			poate dacă ar fii adăugate legende
Nu stiu			x	Nu stiu
Daca ar putea fi adaugate toate lamele posibile.		x		Daca ar putea fi adaugate toate lamele posibile.
Adăugarea unor mini legende	x			Adăugarea unor mini legende
-			x	-
Consider ca ar putea fi încărcate și aspecte macroscopice		x		Consider ca ar putea fi încărcate și aspecte macroscopice
Prezența unei legende pentru a ne putea verifica sau ghida mai ușor în lama	x			Prezența unei legende pentru a ne putea verifica sau ghida mai ușor în lama
-			x	-
Ar putea ca pe langa lame si denumirea lor sa fie atasata o sinteza pentru fiecare in parte, unde sa se puncteze aspetele mai importante de retinut	x	x		Ar putea ca pe langa lame si denumirea lor sa fie atasata o sinteza pentru fiecare in parte, unde sa se puncteze aspetele mai importante de retinut
Este perfecta! Speram sa avem material si semestrul acesta			x	Este perfecta! Speram sa avem material si semestrul acesta
să se încarce și laboratoarele sau pozele de la laborator pentru a facilita învățarea in timpul semestrului , nu doar in sesiune		x		să se încarce și laboratoarele sau pozele de la laborator pentru a facilita învățarea in timpul semestrului , nu doar in sesiune
.			x	.
Să se adauge legende	x			Să se adauge legende
Informatii diverse pe langa lame	x	x		Informatii diverse pe langa lame
Sa se adauge obiectivele de la microscop x4, x10 etc		x		Sa se adauge obiectivele de la microscop x4, x10 etc
Dupa parerea mea este foarte bine asa cum este			x	Dupa parerea mea este foarte bine asa cum este
Este super!			x	Este super!
se pot adauga cateva idei principale pt fiecare lama	x			se pot adauga cateva idei principale pt fiecare lama
Sa aiba si legenda	x			Sa aiba si legenda
Mi s a parut perfect, nu cred ca trebuie imbunatatit ceva.			x	Mi s a parut perfect, nu cred ca trebuie imbunatatit ceva.
sa fie trimisa mai devreme		x		sa fie trimisa mai devreme
Sa fie marcate leziunile specifice cu cateva explicatii intr-o casuta alaturata pentru a fi siguri ca identificam ce trebuie pe lama	x			Sa fie marcate leziunile specifice cu cateva explicatii intr-o casuta alaturata pentru a fi siguri ca identificam ce trebuie pe lama
adaugarea unor lame cu coloratii speciale		x		adaugarea unor lame cu coloratii speciale
Nu stiu			x	Nu stiu
Sa primim si o legenda	x			Sa primim si o legenda
Nu am nicio sugestie			x	Nu am nicio sugestie
Adaugarea unei legende	x			Adaugarea unei legende
.			x	.
Specificarea obiectivelor de la pentru a putea vizualiza imaginea ca la microscop (x5, x10 etc)	x	x		Specificarea obiectivelor de la pentru a putea vizualiza imaginea ca la microscop (x5, x10 etc)
O legenda care poate sa fie adăugată sau eliminata la nevoie in care sunt prezentate pe scurt elementele semnificative	x			O legenda care poate sa fie adăugată sau eliminata la nevoie in care sunt prezentate pe scurt elementele semnificative
Sa existe varietati ale aceleasi leziuni.		x		Sa existe varietati ale aceleasi leziuni.
Prin informatii suplimentare despre materiale prezentate	x	x		Prin informatii suplimentare despre materiale prezentate
Mi se pare ok asa cum este			x	Mi se pare ok asa cum este
Adăugarea unei legende	x			Adăugarea unei legende
Nu cred ca trebuie			x	Nu cred ca trebuie
Ar fi minunat sa existe si o legenda	x			Ar fi minunat sa existe si o legenda
Sincer, momentan nu știu			x	Sincer, momentan nu știu
.			x	.
Mi se pare ca se blocheaza putin cand ies de pe lama si trebuie sa dau refresh la site		x		Mi se pare ca se blocheaza putin cand ies de pe lama si trebuie sa dau refresh la site
Este foarte ok!			x	Este foarte ok!
Prin adăugarea mai multor materiale necesare (cursuri , laboratoare )		x		Prin adăugarea mai multor materiale necesare (cursuri , laboratoare )
.			x	.
Pe langa lame sa fie pusa si legenda	x			Pe langa lame sa fie pusa si legenda
Nu am			x	Nu am
La unele lame imaginea este blurată sau nu se încarcă în anumite porțiuni (cea cu carcinomul mamar se bloca destul de des în experiența mea).		x		La unele lame imaginea este blurată sau nu se încarcă în anumite porțiuni (cea cu carcinomul mamar se bloca destul de des în experiența mea).
Să nu se mai blocheze		x		Să nu se mai blocheze
este destul de utilă și asa			x	este destul de utilă și asa
Nu consider că are nevoie de îmbunătățire			x	Nu consider că are nevoie de îmbunătățire
Este ok platforma			x	Este ok platforma
setare pentru zoom cu un diverse obiective 4x,10x etc		x		setare pentru zoom cu un diverse obiective 4x,10x etc
Să fie adăugate și informațiile esențiale pentru fiecare lamă, sfaturi pentru a recunoaște lama rapid etc	x	x		Să fie adăugate și informațiile esențiale pentru fiecare lamă, sfaturi pentru a recunoaște lama rapid etc
.			x	.
Eu deja am fost extrem se fericita ca exista, n am întâmpinat probleme și nu m-am gândit la îmbunătățiri, dar acum ca ma gândesc poate ar ajuta si lame explicate, cu săgeți, scris și poate pe straturi.	x	x		Eu deja am fost extrem se fericita ca exista, n am întâmpinat probleme și nu m-am gândit la îmbunătățiri, dar acum ca ma gândesc poate ar ajuta si lame explicate, cu săgeți, scris și poate pe straturi.
Prin adăugarea opțiunilor de a marii la aceeași dimensiune ca obiectivele microscoapelor		x		Prin adăugarea opțiunilor de a marii la aceeași dimensiune ca obiectivele microscoapelor
cu o legendă	x			cu o legendă
Mi se pare destul de îmbunătățită			x	Mi se pare destul de îmbunătățită
Mai multe coloratii		x		Mai multe coloratii
.			x	.
Eventual mai multe exemple pe fiecare lama		x		Eventual mai multe exemple pe fiecare lama
Să se face oarecum o legendă, unde să fie evidențiate punctele cheie.	x			Să se face oarecum o legendă, unde să fie evidențiate punctele cheie.
ar fi destul de utile niste legende, am intelege mult mai bine ce trebuie sa cautam intr o lama avand in vedere nr foarte mare din acest semestru	x			ar fi destul de utile niste legende, am intelege mult mai bine ce trebuie sa cautam intr o lama avand in vedere nr foarte mare din acest semestru
Poate fi pusa legenda la fiecare lama, asta ar ajuta foarte mult	x			Poate fi pusa legenda la fiecare lama, asta ar ajuta foarte mult
Este ok			x	Este ok
Cu nimic			x	Cu nimic
Nu am idee			x	Nu am idee
-			x	-
E ok si asa			x	E ok si asa
este destul de buna			x	este destul de buna
O mica descriere in dreptul ei	x			O mica descriere in dreptul ei
Este foarte buna, nu consider ca are nevoie de imbunatatiri			x	Este foarte buna, nu consider ca are nevoie de imbunatatiri
O legenda care sa ne ajute cu cateva informatii	x			O legenda care sa ne ajute cu cateva informatii
Sa fie și teorie atașată de lame		x		Sa fie și teorie atașată de lame
Dacă ar fi mai multe lame cu același preparat		x		Dacă ar fi mai multe lame cu același preparat
			x
Sa existe mai multe lame cu acelasi preparat daca este necesar (spre exemplu cele cu paraziti)		x		Sa existe mai multe lame cu acelasi preparat daca este necesar (spre exemplu cele cu paraziti)
Ar trebui sa fie adaugate săgeți cu denumiri pentru a stii exact ce tesuturi/celule sunt	x			Ar trebui sa fie adaugate săgeți cu denumiri pentru a stii exact ce tesuturi/celule sunt
-			x	-
Este foarte buna asa			x	Este foarte buna asa
Sa fie mai multe lame		x		Sa fie mai multe lame
Să fie scrisă legenda, să nu fie prezente doar imaginile	x			Să fie scrisă legenda, să nu fie prezente doar imaginile
Este foarte buna!			x	Este foarte buna!
sa fie folosita si pentru a incarca cursuri, laboratoare		x		sa fie folosita si pentru a incarca cursuri, laboratoare
S ar putea adauga si o legenda la fiecare lama	x			S ar putea adauga si o legenda la fiecare lama
scrierea de informații în plus		x		scrierea de informații în plus
Nu consider ca are nevoie de alte imbunatatiri.			x	Nu consider ca are nevoie de alte imbunatatiri.
Sa fie scrisa si o legenda	x			Sa fie scrisa si o legenda
Posibilitatea de a descarca lamele		x		Posibilitatea de a descarca lamele
Să specifice și caracteristicile importante, legenda.	x			Să specifice și caracteristicile importante, legenda.
Ar putea fi adaugata o legenda	x			Ar putea fi adaugata o legenda
Dacă s ar pune o legendă	x			Dacă s ar pune o legendă
Prin adaugarea lamelor pentru semestrul 2		x		Prin adaugarea lamelor pentru semestrul 2
Mi s a părut ușor de accesat și folosit			x	Mi s a părut ușor de accesat și folosit
Poate 2 lame la acelasi subiect		x		Poate 2 lame la acelasi subiect
Este perfecta versiunea de acum.			x	Este perfecta versiunea de acum.
-			x	-
Consider ca este foarte ok asa			x	Consider ca este foarte ok asa
Să dea detalii legat de lame în momentul în care apăs pe ea	x	x		Să dea detalii legat de lame în momentul în care apăs pe ea
Prin adaugarea in fiecare semestru a lamelor histopatologice		x		Prin adaugarea in fiecare semestru a lamelor histopatologice
Daca s ar putea adauga o legenda sau si anumite tips uri	x			Daca s ar putea adauga o legenda sau si anumite tips uri
Cred ca ar fi interesant sa existe și o opțiune de flashcards prin care sa ne putem testa		x		Cred ca ar fi interesant sa existe și o opțiune de flashcards prin care sa ne putem testa
Să se facă și pe semestru 2 același lucru		x		Să se facă și pe semestru 2 același lucru
Să fie adăugate explicații	x	x		Să fie adăugate explicații
-			x	-
E buna			x	E buna
Să se pună legenda	x			Să se pună legenda
E foarte bună			x	E foarte bună
-			x	-
mi se pare buna			x	mi se pare buna
Sa putem desena pe lamele digitale si sa facem adnotatii direct acolo	x	x		Sa putem desena pe lamele digitale si sa facem adnotatii direct acolo
e destul de bună			x	e destul de bună
Legenda langa fiecare lama exact cum ar trebui scrisa la testul histopatologic	x			Legenda langa fiecare lama exact cum ar trebui scrisa la testul histopatologic
Nu stiu			x	Nu stiu
lamele să aibă și legenda	x			lamele să aibă și legenda
Informatii suplimentare scrise si evidentiate	x	x		Informatii suplimentare scrise si evidentiate
s-ar putea adaugă o legenda	x			s-ar putea adaugă o legenda
Să fie adăugate explicatii și legende	x			Să fie adăugate explicatii și legende
Notarea structurilor importante	x	x		Notarea structurilor importante
Eu am fost multumita de cum a aratat platforma in semestrul 1			x	Eu am fost multumita de cum a aratat platforma in semestrul 1
legenda pe lame	x			legenda pe lame
Nu am o propunere la acest capitol. Mie mi s-a părut foarte ok în formatul în care a fost până acum			x	Nu am o propunere la acest capitol. Mie mi s-a părut foarte ok în formatul în care a fost până acum
Nu stiu cum ar putea			x	Nu stiu cum ar putea
Comentarii suplimentare asupra celulelor, o legenda	x			Comentarii suplimentare asupra celulelor, o legenda
Să putem accesa toate lamele studiate ,inclusiv de pe semestrul 2		x		Să putem accesa toate lamele studiate ,inclusiv de pe semestrul 2
Nimic			x	Nimic
Numirea elementele din lame cu săgeți	x			Numirea elementele din lame cu săgeți
Eu cred că este deja foarte bună și foarte utilă.			x	Eu cred că este deja foarte bună și foarte utilă.
Prezentarea a diferentelor aspecte componente prezentate alaturi fiecarei lame	x	x		Prezentarea a diferentelor aspecte componente prezentate alaturi fiecarei lame
Prin atașarea unei legende.	x			Prin atașarea unei legende.
Lamele ar pute fi însoțite de o legendă.	x			Lamele ar pute fi însoțite de o legendă.
-adaugare poze cu legenda	x			-adaugare poze cu legenda
Câteva detalii despre fiecare lama	x	x		Câteva detalii despre fiecare lama
O legendă pentru fiecare lamă ar fi foarte utilă	x			O legendă pentru fiecare lamă ar fi foarte utilă
Cu legenda pe lama	x			Cu legenda pe lama
Prin adăugarea mai multor detalii referitoare la lamele respective	x	x		Prin adăugarea mai multor detalii referitoare la lamele respective
Sa existe si o poza de la microscop cu * 40, *100.		x		Sa existe si o poza de la microscop cu * 40, *100.
Scrierea lucrurilor esențiale ale fiecărei lame (structuri)	x	x		Scrierea lucrurilor esențiale ale fiecărei lame (structuri)
cred ca este ok			x	cred ca este ok
Este foarte bine structurata si ne ajuta sa vedem preparatele de la departare cat si de la foarte mare apropiere pentru detalii. Ar putea exista o scurta legenda pentru fiecare lama	x			Este foarte bine structurata si ne ajuta sa vedem preparatele de la departare cat si de la foarte mare apropiere pentru detalii. Ar putea exista o scurta legenda pentru fiecare lama
Cred ca ar merge îmbunătățit meniul		x		Cred ca ar merge îmbunătățit meniul
Ideal ar fi sa existe și descrieri ale fiecărei lame cu elementele ce pot fi văzute	x	x		Ideal ar fi sa existe și descrieri ale fiecărei lame cu elementele ce pot fi văzute
Sa fie adaugata si o legenda	x			Sa fie adaugata si o legenda
Scanarea tuturor lamelor care urmeaza sa fie studiate		x		Scanarea tuturor lamelor care urmeaza sa fie studiate
.			x	.
Sa avem acces la mai multe materiale		x		Sa avem acces la mai multe materiale
Nu mai este nevoie.			x	Nu mai este nevoie.
O mică legendă sau un scurt text descriptiv în dreptul fiecărei lame pentru a ne ajuta să înțelegem și să reținem mai ușor ce vedem	x			O mică legendă sau un scurt text descriptiv în dreptul fiecărei lame pentru a ne ajuta să înțelegem și să reținem mai ușor ce vedem
Cu descrierile microscopice ale lamei.	x			Cu descrierile microscopice ale lamei.
Hmmm, cred ca singurul aspect care trebuie îmbunătățit este sa nu ne mai scoată din lama la care ne uitam dacă ieșim din aplicatie		x		Hmmm, cred ca singurul aspect care trebuie îmbunătățit este sa nu ne mai scoată din lama la care ne uitam dacă ieșim din aplicatie
Poate sa existe o legenda si sa fie incercuite anumite elemente importante pe lame	x			Poate sa existe o legenda si sa fie incercuite anumite elemente importante pe lame
Nu cred ca e nevoie de imbunatatiri			x	Nu cred ca e nevoie de imbunatatiri
e in regula asa cum este			x	e in regula asa cum este
Nu trebuie imbunatatita. Trebuie doar sa avem acces constant la ea.			x	Nu trebuie imbunatatita. Trebuie doar sa avem acces constant la ea.
mi s a parut ca e destul de bine structurata, nu ma pot gandi la o îmbunătățire			x	mi s a parut ca e destul de bine structurata, nu ma pot gandi la o îmbunătățire
Eventual o legenda	x			Eventual o legenda
este destul de buna			x	este destul de buna
Poate sa se adauge la sfarsitul saptamanii lamele pe care le-am facut la laboratorul din acea saptamana. Sa le putem revedea cu materia proaspata in minte, ar fi super!		x		Poate sa se adauge la sfarsitul saptamanii lamele pe care le-am facut la laboratorul din acea saptamana. Sa le putem revedea cu materia proaspata in minte, ar fi super!
-			x	-
Nu			x	Nu
If it ain't broke don't fix it			x	If it ain't broke don't fix it
Consider ca este foarte buna in momentul actual			x	Consider ca este foarte buna in momentul actual
Sa contina si teoria prezentata la lp:		x		Sa contina si teoria prezentata la lp:
Uneor site-ul se blochează. Este o problemă care mi-ar plăcea a fi rezolvată.		x		Uneor site-ul se blochează. Este o problemă care mi-ar plăcea a fi rezolvată.
ar putea fi imbunatatita prin existenta unei parti separate cu legenda asupra fiecarei lame	x			ar putea fi imbunatatita prin existenta unei parti separate cu legenda asupra fiecarei lame
Mai multe optiuni		x		Mai multe optiuni
-			x	-
Nu am recomandari			x	Nu am recomandari
Nu stiu			x	Nu stiu
ar putea fii implementată o secțiune unde să fie poze din lama respectivă, care să aibă și o legendă (ar fii utilă și pentru realizarea desenelor atunci când rămânem în urmă)	x			ar putea fii implementată o secțiune unde să fie poze din lama respectivă, care să aibă și o legendă (ar fii utilă și pentru realizarea desenelor atunci când rămânem în urmă)
Mai multe poze		x		Mai multe poze
.			x	.
Momentan, nu am nicio sugestie			x	Momentan, nu am nicio sugestie
.			x	.
Nimic			x	Nimic
	Mentions annotations	other	no improvements needed
Count	65	54	71		Total =	176
	0.369318	0.306818	0.403409			0.596591
