# Supplementary material for: Developing and Evaluating a Digital Pathology Platform for Veterinary Students: A Case Study in Romania
Source: Vet Sci. 2025 Aug 17;12(8):769. doi: 10.3390/vetsci12080769 (PMC12390312; doi:10.3390/vetsci12080769)
Supplement: Supplementary file 1 [file vetsci-12-00769-s001.zip › S5a.xlsx]

## Sheet: S5 - Translations
S5a - Translations for all questions from both questionnaires
Question Identifier	Poll#	Question	Translation	Type
I.1	1	Ce metode folosești pentru a te pregăti pentru testul de histopatologie?	What methods do you use to prepare for the histopathology test?	Multiple-Choice
I.2	1	În ce măsură este utilă și folosești pentru pregătirea testului de histopatologie cartea de lucrări practice?	To what extent is the practical workbook useful and do you use it to prepare for the histopathology test?	Likert Scale
I.3	1	În ce măsură sunt utile și folosești pentru pregătirea testului de histopatologie notițele proprii?	To what extent are your own notes useful and do you use them to prepare for the histopathology test?	Likert Scale
I.4	1	În ce măsură sunt utile și folosești pentru pregătirea testului de histopatologie desenele proprii?	To what extent are your own drawings useful and do you use them to prepare for the histopathology test?	Likert Scale
I.5	1	În ce măsură este utilă și folosești pentru pregătirea testului de histopatologie revizuirea lamelor în afara programului, la microscop, în sala de lucrări?	To what extent is it useful and do you use off-schedule slide review under the microscope in the lab for histopathology test preparation?	Likert Scale
I.6	1	În ce măsură ar fi utilă existența lamelor de histopatologie scanate și disponibile digital?	How useful would it be to have scanned and digitally available histopathology slides?	Likert Scale
II.1	2	Ati accesat platforma pentru vizionarea lamelor digitale?	Have you accessed the platform for viewing digital slides?	Dichotomous
II.2	2	Cat de utilă considerați că a fost platforma, pe o scară de la 1 la 5?	How useful do you think the platform was, on a scale of 1 to 5?	Likert Scale
II.3	2	Care sunt aspectele pozitive ale platformei? (De ce considerați că este bună?)	What are the positive aspects of the platform? (Why do you think it is good?)	Open-Ended
II.4	2	Cum credeți că ar putea fi îmbunătățită platforma?	How do you think the platform could be improved?	Open-Ended
II.5	2	Pe lângă platforma digitală, ce alte metode ați utilizat pentru pregătirea testului practic de histopatologie? (Selectați toate opțiunile aplicabile)	Besides the digital platform, what other methods did you use to prepare for the practical histopathology test?	Multiple-Choice
II.6	2	Ați utilizat metode de învățare similare cu platforma digitală și la alte discipline? Dacă da, specificați disciplinele.	Have you used similar learning methods with the digital platform in other subjects? If yes, please specify the subjects.	Open-Ended
