# Supplementary material for: Developing and Evaluating a Digital Pathology Platform for Veterinary Students: A Case Study in Romania
Source: Vet Sci. 2025 Aug 17;12(8):769. doi: 10.3390/vetsci12080769 (PMC12390312; doi:10.3390/vetsci12080769)
Supplement: Supplementary file 1 [file vetsci-12-00769-s001.zip › S5b.xlsx]

## Sheet: S5 - Translations
S5b - Translations for all options from both questionnaires' Multiple-Choice questions
Question	Option (RO)	Option (EN)	Option-short	Identifier
I.1	Învăț din cartea de lucrări practice	Learning from the practical workbook	Practical Workbook	A
I.1	Citesc notițele pe care le-am luat pe parcursul laboratorului	Reading lab notes	Own Notes	B
I.1	Învăț folosindu-mă de desenele făcute la laborator	Learning with lab drawings	Own Drawings	C
I.1	Vin să mă uit pe lame în afara programului	Coming to look at slides outside the program	Slide Review	D
I.1	Other	Other	Other	E
II.5	Vizualizarea lamelor fizice în sala de lucrări practice	Viewing phisical slides	Viewing Slides	A
II.5	Caiet de desen/note personale	Personal notes/sketches	Own Notes	B
II.5	Carte de laborator	Lab manual	Lab Manual	C
II.5	Fotografii făcute cu telefonul la microscop	Microscope slide photography	Slide Photo	D
II.5	Other	Other	Other	E
